# Supplementary material for: Trends in worldwide research on cardiac fibrosis over the period 1989–2022: a bibliometric study
Source: Front Cardiovasc Med. 2023 Jun 5;10:1182606. doi: 10.3389/fcvm.2023.1182606 (PMC10277498; doi:10.3389/fcvm.2023.1182606)
Supplement: Supplementary Table S1 — Co-cited reference network detailed clusters (1989–2022, 2017–2022 and 2022) [file Table1.xlsx]

## Sheet: Sheet1
Table 1. The top 10 most cited references
Number of citations in the network	Number of citations in the literature	Cited reference	Year	Source	Vol	Page	Title	Doi	Type of paper	Related cluster in Figure 1
365	811	Travers JG	2016	CIRC RES	118	1021	Cardiac Fibrosis The Fibroblast Awakens	10.1161/CIRCRESAHA.115.306565	Review	0
245	11918	Ponikowski P	2016	EUR HEART J	37	2129	2016 ESC Guidelines for the diagnosis and treatment of acute and chronic heart failure	10.1093/eurheartj/ehw128	Guideline	6
224	734	Kong P	2014	CELL MOL LIFE SCI	71	549	The pathogenesis of cardiac fibrosis	10.1007/s00018-013-1349-6	Review	0
215	423	Khalil H	2017	J CLIN INVEST	127	3770	Fibroblast-specific TGF-beta-Smad2/3 signaling underlies cardiac fibrosis	10.1172/JCI94753	The basic research	0
171	317	Frangogiannis NG	2019	MOL ASPECTS MED	65	70	Cardiac fibrosis: Cell biological mechanisms, molecular pathways and therapeutic opportunities	10.1016/j.mam.2018.07.001	Review	0
163	704	Messroghli DR	2017	J CARDIOVASC MAGN R	19	0	Clinical recommendations for cardiovascular magnetic resonance mapping of T1, T2, T2*and extracellular volume: A consensus statement by the Society for Cardiovascular Magnetic Resonance (SCMR) endorsed by the European Association for Cardiovascular Imaging (EACVI)	10.1186/s12968-017-0389-8	Review	7
162	660	Flett AS	2010	CIRCULATION	122	138	Equilibrium Contrast Cardiovascular Magnetic Resonance for the Measurement of Diffuse Myocardial Fibrosis Preliminary Validation in Humans	10.1161/CIRCULATIONAHA.109.930636	Clinical Trial	7
153	712	Moon JC	2013	J CARDIOVASC MAGN R	15	0	Myocardial T1 mapping and extracellular volume quantification: a Society for Cardiovascular Magnetic Resonance (SCMR) and CMR Working Group of the European Society of Cardiology consensus statement	10.1186/1532-429X-15-92	Review	7
145	7011	Lang RM	2015	EUR HEART J-CARD IMG	16	233	Recommendations for Cardiac Chamber Quantification by Echocardiography in Adults: An Update from the American Society of Echocardiography and the European Association of Cardiovascular Imaging	10.1093/ehjci/jev014	Guideline	8
143	648	Mewton N	2011	J AM COLL CARDIOL	57	891	Assessment of Myocardial Fibrosis With Cardiovascular Magnetic Resonance	10.1016/j.jacc.2010.11.013	Review	7
