# Supplementary material for: Trends in worldwide research on cardiac fibrosis over the period 1989–2022: a bibliometric study
Source: Front Cardiovasc Med. 2023 Jun 5;10:1182606. doi: 10.3389/fcvm.2023.1182606 (PMC10277498; doi:10.3389/fcvm.2023.1182606)
Supplement: Supplementary Table S3 — Summary of the largest clusters identified for co-authorship network (1989–2022) obtained with CiteSpace. [file Table3.xlsx]

## Sheet: countries, institutions, author
A. Top 15 countries with the strongest beginning year of citation bursts (1989-2022)						B.Top 23 countries with the strongest strength of citation bursts (1989-2022)
Countries	Year	Strength	Begin	End	1989 - 2022	Countries	Year	Strength	Begin	End	1989 - 2022
USA	1989	8.54	1989	1993	▃▃▃▃▃▂▂▂▂▂▂▂▂▂▂▂▂▂▂▂▂▂▂▂▂▂▂▂▂▂▂▂▂▂	JAPAN	1989	129.71	1995	2011	▂▂▂▂▂▂▃▃▃▃▃▃▃▃▃▃▃▃▃▃▃▃▃▂▂▂▂▂▂▂▂▂▂▂
FRANCE	1989	18.56	1992	2005	▂▂▂▃▃▃▃▃▃▃▃▃▃▃▃▃▃▂▂▂▂▂▂▂▂▂▂▂▂▂▂▂▂▂	FRANCE	1989	18.56	1992	2005	▂▂▂▃▃▃▃▃▃▃▃▃▃▃▃▃▃▂▂▂▂▂▂▂▂▂▂▂▂▂▂▂▂▂
GERMANY	1989	9.86	1992	2007	▂▂▂▃▃▃▃▃▃▃▃▃▃▃▃▃▃▃▃▂▂▂▂▂▂▂▂▂▂▂▂▂▂▂	GERMANY	1989	9.86	1992	2007	▂▂▂▃▃▃▃▃▃▃▃▃▃▃▃▃▃▃▃▂▂▂▂▂▂▂▂▂▂▂▂▂▂▂
JAPAN	1989	129.71	1995	2011	▂▂▂▂▂▂▃▃▃▃▃▃▃▃▃▃▃▃▃▃▃▃▃▂▂▂▂▂▂▂▂▂▂▂	AUSTRALIA	1989	9.21	2010	2012	▂▂▂▂▂▂▂▂▂▂▂▂▂▂▂▂▂▂▂▂▂▃▃▃▂▂▂▂▂▂▂▂▂▂
SLOVAKIA	1989	7.67	1997	2009	▂▂▂▂▂▂▂▂▃▃▃▃▃▃▃▃▃▃▃▃▃▂▂▂▂▂▂▂▂▂▂▂▂▂	USA	1989	8.54	1989	1993	▃▃▃▃▃▂▂▂▂▂▂▂▂▂▂▂▂▂▂▂▂▂▂▂▂▂▂▂▂▂▂▂▂▂
ITALY	1989	5.57	1997	2005	▂▂▂▂▂▂▂▂▃▃▃▃▃▃▃▃▃▂▂▂▂▂▂▂▂▂▂▂▂▂▂▂▂▂	SLOVAKIA	1989	7.67	1997	2009	▂▂▂▂▂▂▂▂▃▃▃▃▃▃▃▃▃▃▃▃▃▂▂▂▂▂▂▂▂▂▂▂▂▂
SCOTLAND	1989	3.73	2002	2005	▂▂▂▂▂▂▂▂▂▂▂▂▂▃▃▃▃▂▂▂▂▂▂▂▂▂▂▂▂▂▂▂▂▂	IRAN	1989	7.66	2020	2022	▂▂▂▂▂▂▂▂▂▂▂▂▂▂▂▂▂▂▂▂▂▂▂▂▂▂▂▂▂▂▂▃▃▃
SWEDEN	1989	3.9	2003	2005	▂▂▂▂▂▂▂▂▂▂▂▂▂▂▃▃▃▂▂▂▂▂▂▂▂▂▂▂▂▂▂▂▂▂	ITALY	1989	5.57	1997	2005	▂▂▂▂▂▂▂▂▃▃▃▃▃▃▃▃▃▂▂▂▂▂▂▂▂▂▂▂▂▂▂▂▂▂
BRAZIL	1989	4.38	2009	2010	▂▂▂▂▂▂▂▂▂▂▂▂▂▂▂▂▂▂▂▂▃▃▂▂▂▂▂▂▂▂▂▂▂▂	SAUDI ARABIA	1989	5.22	2020	2022	▂▂▂▂▂▂▂▂▂▂▂▂▂▂▂▂▂▂▂▂▂▂▂▂▂▂▂▂▂▂▂▃▃▃
AUSTRALIA	1989	9.21	2010	2012	▂▂▂▂▂▂▂▂▂▂▂▂▂▂▂▂▂▂▂▂▂▃▃▃▂▂▂▂▂▂▂▂▂▂	BRAZIL	1989	4.38	2009	2010	▂▂▂▂▂▂▂▂▂▂▂▂▂▂▂▂▂▂▂▂▃▃▂▂▂▂▂▂▂▂▂▂▂▂
IRELAND	1989	4.03	2011	2012	▂▂▂▂▂▂▂▂▂▂▂▂▂▂▂▂▂▂▂▂▂▂▃▃▂▂▂▂▂▂▂▂▂▂	AUSTRIA	1989	4.28	2013	2014	▂▂▂▂▂▂▂▂▂▂▂▂▂▂▂▂▂▂▂▂▂▂▂▂▃▃▂▂▂▂▂▂▂▂
AUSTRIA	1989	4.28	2013	2014	▂▂▂▂▂▂▂▂▂▂▂▂▂▂▂▂▂▂▂▂▂▂▂▂▃▃▂▂▂▂▂▂▂▂	INDONESIA	1989	4.07	2019	2022	▂▂▂▂▂▂▂▂▂▂▂▂▂▂▂▂▂▂▂▂▂▂▂▂▂▂▂▂▂▂▃▃▃▃
INDONESIA	1989	4.07	2019	2022	▂▂▂▂▂▂▂▂▂▂▂▂▂▂▂▂▂▂▂▂▂▂▂▂▂▂▂▂▂▂▃▃▃▃	IRELAND	1989	4.03	2011	2012	▂▂▂▂▂▂▂▂▂▂▂▂▂▂▂▂▂▂▂▂▂▂▃▃▂▂▂▂▂▂▂▂▂▂
IRAN	1989	7.66	2020	2022	▂▂▂▂▂▂▂▂▂▂▂▂▂▂▂▂▂▂▂▂▂▂▂▂▂▂▂▂▂▂▂▃▃▃	SWEDEN	1989	3.9	2003	2005	▂▂▂▂▂▂▂▂▂▂▂▂▂▂▃▃▃▂▂▂▂▂▂▂▂▂▂▂▂▂▂▂▂▂
SAUDI ARABIA	1989	5.22	2020	2022	▂▂▂▂▂▂▂▂▂▂▂▂▂▂▂▂▂▂▂▂▂▂▂▂▂▂▂▂▂▂▂▃▃▃	SCOTLAND	1989	3.73	2002	2005	▂▂▂▂▂▂▂▂▂▂▂▂▂▃▃▃▃▂▂▂▂▂▂▂▂▂▂▂▂▂▂▂▂▂
C. Top 25 Institutions with the strongest beginning year of citation bursts (1989-2022)						D. Top 25 Institutions with the strongest strength of citation bursts (1989-2022)
Institutions	Year	Strength	Begin	End	1989 - 2022	Institutions	Year	Strength	Begin	End	1989 - 2022
UNIV MISSOURI	1989	20.12	1991	1997	▂▂▃▃▃▃▃▃▃▂▂▂▂▂▂▂▂▂▂▂▂▂▂▂▂▂▂▂▂▂▂▂▂▂	Harvard Univ	1989	41.22	2001	2015	▂▂▂▂▂▂▂▂▂▂▂▂▃▃▃▃▃▃▃▃▃▃▃▃▃▃▃▂▂▂▂▂▂▂
Alton Ochsner Med Fdn & Ochsner Clin	1989	12.49	1998	2008	▂▂▂▂▂▂▂▂▂▃▃▃▃▃▃▃▃▃▃▃▂▂▂▂▂▂▂▂▂▂▂▂▂▂	Osaka Univ	1989	24.89	2000	2013	▂▂▂▂▂▂▂▂▂▂▂▃▃▃▃▃▃▃▃▃▃▃▃▃▃▂▂▂▂▂▂▂▂▂
Univ Tokyo	1989	13.45	1999	2012	▂▂▂▂▂▂▂▂▂▂▃▃▃▃▃▃▃▃▃▃▃▃▃▃▂▂▂▂▂▂▂▂▂▂	UNIV MISSOURI	1989	20.12	1991	1997	▂▂▃▃▃▃▃▃▃▂▂▂▂▂▂▂▂▂▂▂▂▂▂▂▂▂▂▂▂▂▂▂▂▂
Dokkyo Univ	1989	11.4	1999	2002	▂▂▂▂▂▂▂▂▂▂▃▃▃▃▂▂▂▂▂▂▂▂▂▂▂▂▂▂▂▂▂▂▂▂	Univ Montreal	1989	19.4	2002	2014	▂▂▂▂▂▂▂▂▂▂▂▂▂▃▃▃▃▃▃▃▃▃▃▃▃▃▂▂▂▂▂▂▂▂
Osaka Univ	1989	24.89	2000	2013	▂▂▂▂▂▂▂▂▂▂▂▃▃▃▃▃▃▃▃▃▃▃▃▃▃▂▂▂▂▂▂▂▂▂	Cent South Univ	1989	19.25	2020	2022	▂▂▂▂▂▂▂▂▂▂▂▂▂▂▂▂▂▂▂▂▂▂▂▂▂▂▂▂▂▂▂▃▃▃
Univ Navarra	1989	12.77	2000	2010	▂▂▂▂▂▂▂▂▂▂▂▃▃▃▃▃▃▃▃▃▃▃▂▂▂▂▂▂▂▂▂▂▂▂	Univ London Imperial Coll Sci Technol & Med	1989	18.47	2006	2015	▂▂▂▂▂▂▂▂▂▂▂▂▂▂▂▂▂▃▃▃▃▃▃▃▃▃▃▂▂▂▂▂▂▂
Kyoto Univ	1989	11.52	2000	2010	▂▂▂▂▂▂▂▂▂▂▂▃▃▃▃▃▃▃▃▃▃▃▂▂▂▂▂▂▂▂▂▂▂▂	Chinese Acad Med Sci & Peking Union Med Coll	1989	16.08	2020	2022	▂▂▂▂▂▂▂▂▂▂▂▂▂▂▂▂▂▂▂▂▂▂▂▂▂▂▂▂▂▂▂▃▃▃
Harvard Univ	1989	41.22	2001	2015	▂▂▂▂▂▂▂▂▂▂▂▂▃▃▃▃▃▃▃▃▃▃▃▃▃▃▃▂▂▂▂▂▂▂	Boston Univ	1989	15.58	2004	2012	▂▂▂▂▂▂▂▂▂▂▂▂▂▂▂▃▃▃▃▃▃▃▃▃▂▂▂▂▂▂▂▂▂▂
Niigata Univ	1989	11.81	2001	2012	▂▂▂▂▂▂▂▂▂▂▂▂▃▃▃▃▃▃▃▃▃▃▃▃▂▂▂▂▂▂▂▂▂▂	Univ Saarland	1989	14.92	2002	2012	▂▂▂▂▂▂▂▂▂▂▂▂▂▃▃▃▃▃▃▃▃▃▃▃▂▂▂▂▂▂▂▂▂▂
Univ Montreal	1989	19.4	2002	2014	▂▂▂▂▂▂▂▂▂▂▂▂▂▃▃▃▃▃▃▃▃▃▃▃▃▃▂▂▂▂▂▂▂▂	Univ Queensland	1989	14.53	2004	2014	▂▂▂▂▂▂▂▂▂▂▂▂▂▂▂▃▃▃▃▃▃▃▃▃▃▃▂▂▂▂▂▂▂▂
Univ Saarland	1989	14.92	2002	2012	▂▂▂▂▂▂▂▂▂▂▂▂▂▃▃▃▃▃▃▃▃▃▃▃▂▂▂▂▂▂▂▂▂▂	Baker IDI Heart & Diabet Inst	1989	14.23	2009	2016	▂▂▂▂▂▂▂▂▂▂▂▂▂▂▂▂▂▂▂▂▃▃▃▃▃▃▃▃▂▂▂▂▂▂
Boston Univ	1989	15.58	2004	2012	▂▂▂▂▂▂▂▂▂▂▂▂▂▂▂▃▃▃▃▃▃▃▃▃▂▂▂▂▂▂▂▂▂▂	INSERM	1989	14.03	2007	2016	▂▂▂▂▂▂▂▂▂▂▂▂▂▂▂▂▂▂▃▃▃▃▃▃▃▃▃▃▂▂▂▂▂▂
Univ Queensland	1989	14.53	2004	2014	▂▂▂▂▂▂▂▂▂▂▂▂▂▂▂▃▃▃▃▃▃▃▃▃▃▃▂▂▂▂▂▂▂▂	Harvard Med Sch	1989	13.75	2017	2020	▂▂▂▂▂▂▂▂▂▂▂▂▂▂▂▂▂▂▂▂▂▂▂▂▂▂▂▂▃▃▃▃▂▂
Univ Melbourne	1989	11.87	2004	2013	▂▂▂▂▂▂▂▂▂▂▂▂▂▂▂▃▃▃▃▃▃▃▃▃▃▂▂▂▂▂▂▂▂▂	Univ Tokyo	1989	13.45	1999	2012	▂▂▂▂▂▂▂▂▂▂▃▃▃▃▃▃▃▃▃▃▃▃▃▃▂▂▂▂▂▂▂▂▂▂
Univ London Imperial Coll Sci Technol & Med	1989	18.47	2006	2015	▂▂▂▂▂▂▂▂▂▂▂▂▂▂▂▂▂▃▃▃▃▃▃▃▃▃▃▂▂▂▂▂▂▂	NIH	1989	12.99	2012	2018	▂▂▂▂▂▂▂▂▂▂▂▂▂▂▂▂▂▂▂▂▂▂▂▃▃▃▃▃▃▃▂▂▂▂
INSERM	1989	14.03	2007	2016	▂▂▂▂▂▂▂▂▂▂▂▂▂▂▂▂▂▂▃▃▃▃▃▃▃▃▃▃▂▂▂▂▂▂	Univ Navarra	1989	12.77	2000	2010	▂▂▂▂▂▂▂▂▂▂▂▃▃▃▃▃▃▃▃▃▃▃▂▂▂▂▂▂▂▂▂▂▂▂
Baker IDI Heart & Diabet Inst	1989	14.23	2009	2016	▂▂▂▂▂▂▂▂▂▂▂▂▂▂▂▂▂▂▂▂▃▃▃▃▃▃▃▃▂▂▂▂▂▂	Peking Union Med Coll	1989	12.7	2015	2019	▂▂▂▂▂▂▂▂▂▂▂▂▂▂▂▂▂▂▂▂▂▂▂▂▂▂▃▃▃▃▃▂▂▂
Monash Univ	1989	11.51	2010	2013	▂▂▂▂▂▂▂▂▂▂▂▂▂▂▂▂▂▂▂▂▂▃▃▃▃▂▂▂▂▂▂▂▂▂	Alton Ochsner Med Fdn & Ochsner Clin	1989	12.49	1998	2008	▂▂▂▂▂▂▂▂▂▃▃▃▃▃▃▃▃▃▃▃▂▂▂▂▂▂▂▂▂▂▂▂▂▂
NIH	1989	12.99	2012	2018	▂▂▂▂▂▂▂▂▂▂▂▂▂▂▂▂▂▂▂▂▂▂▂▃▃▃▃▃▃▃▂▂▂▂	Univ Melbourne	1989	11.87	2004	2013	▂▂▂▂▂▂▂▂▂▂▂▂▂▂▂▃▃▃▃▃▃▃▃▃▃▂▂▂▂▂▂▂▂▂
Peking Union Med Coll	1989	12.7	2015	2019	▂▂▂▂▂▂▂▂▂▂▂▂▂▂▂▂▂▂▂▂▂▂▂▂▂▂▃▃▃▃▃▂▂▂	Niigata Univ	1989	11.81	2001	2012	▂▂▂▂▂▂▂▂▂▂▂▂▃▃▃▃▃▃▃▃▃▃▃▃▂▂▂▂▂▂▂▂▂▂
Cent S Univ	1989	10.86	2016	2019	▂▂▂▂▂▂▂▂▂▂▂▂▂▂▂▂▂▂▂▂▂▂▂▂▂▂▂▃▃▃▃▂▂▂	Sichuan Univ	1989	11.77	2018	2022	▂▂▂▂▂▂▂▂▂▂▂▂▂▂▂▂▂▂▂▂▂▂▂▂▂▂▂▂▂▃▃▃▃▃
Harvard Med Sch	1989	13.75	2017	2020	▂▂▂▂▂▂▂▂▂▂▂▂▂▂▂▂▂▂▂▂▂▂▂▂▂▂▂▂▃▃▃▃▂▂	Kyoto Univ	1989	11.52	2000	2010	▂▂▂▂▂▂▂▂▂▂▂▃▃▃▃▃▃▃▃▃▃▃▂▂▂▂▂▂▂▂▂▂▂▂
Sichuan Univ	1989	11.77	2018	2022	▂▂▂▂▂▂▂▂▂▂▂▂▂▂▂▂▂▂▂▂▂▂▂▂▂▂▂▂▂▃▃▃▃▃	Monash Univ	1989	11.51	2010	2013	▂▂▂▂▂▂▂▂▂▂▂▂▂▂▂▂▂▂▂▂▂▃▃▃▃▂▂▂▂▂▂▂▂▂
Cent South Univ	1989	19.25	2020	2022	▂▂▂▂▂▂▂▂▂▂▂▂▂▂▂▂▂▂▂▂▂▂▂▂▂▂▂▂▂▂▂▃▃▃	Dokkyo Univ	1989	11.4	1999	2002	▂▂▂▂▂▂▂▂▂▂▃▃▃▃▂▂▂▂▂▂▂▂▂▂▂▂▂▂▂▂▂▂▂▂
Chinese Acad Med Sci & Peking Union Med Coll	1989	16.08	2020	2022	▂▂▂▂▂▂▂▂▂▂▂▂▂▂▂▂▂▂▂▂▂▂▂▂▂▂▂▂▂▂▂▃▃▃	Cent S Univ	1989	10.86	2016	2019	▂▂▂▂▂▂▂▂▂▂▂▂▂▂▂▂▂▂▂▂▂▂▂▂▂▂▂▃▃▃▃▂▂▂
E. Top 25 Institutions with the strongest beginning year of citation bursts (2017-2022)						F. Top 25 Institutions with the strongest strength of citation bursts (2017-2022)
Institutions	Year	Strength	Begin	End	2017 - 2022	Institutions	Year	Strength	Begin	End	2017 - 2022
Peking Union Med Coll	2017	7.9	2017	2019	▃▃▃▂▂▂	Peking Union Med Coll	2017	7.9	2017	2019	▃▃▃▂▂▂
NIH	2017	6.97	2017	2018	▃▃▂▂▂▂	Cent South Univ	2017	7.64	2020	2022	▂▂▂▃▃▃
Cent S Univ	2017	5.92	2017	2019	▃▃▃▂▂▂	NIH	2017	6.97	2017	2018	▃▃▂▂▂▂
Univ Athens	2017	5.18	2017	2019	▃▃▃▂▂▂	Cent S Univ	2017	5.92	2017	2019	▃▃▃▂▂▂
Natl Yang Ming Univ	2017	4.91	2017	2018	▃▃▂▂▂▂	Univ Athens	2017	5.18	2017	2019	▃▃▃▂▂▂
Univ Navarra	2017	4.72	2017	2018	▃▃▂▂▂▂	Natl Yang Ming Univ	2017	4.91	2017	2018	▃▃▂▂▂▂
Tufts Med Ctr	2017	4.5	2017	2018	▃▃▂▂▂▂	Emory Univ	2017	4.78	2020	2022	▂▂▂▃▃▃
Alfred Hosp	2017	4.44	2017	2019	▃▃▃▂▂▂	Univ Navarra	2017	4.72	2017	2018	▃▃▂▂▂▂
Charite	2017	4.19	2017	2019	▃▃▃▂▂▂	Tufts Med Ctr	2017	4.5	2017	2018	▃▃▂▂▂▂
Univ Maryland	2017	4.19	2017	2019	▃▃▃▂▂▂	Baylor Univ	2017	4.45	2018	2019	▂▃▃▂▂▂
Univ Navarra Clin	2017	4.09	2017	2018	▃▃▂▂▂▂	Alfred Hosp	2017	4.44	2017	2019	▃▃▃▂▂▂
Med Univ Graz	2017	3.68	2017	2018	▃▃▂▂▂▂	Chinese Acad Med Sci & Peking Union Med Coll	2017	4.29	2020	2022	▂▂▂▃▃▃
Univ Sao Paulo	2017	3.41	2017	2019	▃▃▃▂▂▂	Charite	2017	4.19	2017	2019	▃▃▃▂▂▂
Univ Tubingen	2017	3.2	2017	2019	▃▃▃▂▂▂	Univ Maryland	2017	4.19	2017	2019	▃▃▃▂▂▂
Baylor Univ	2017	4.45	2018	2019	▂▃▃▂▂▂	Oregon Hlth & Sci Univ	2017	4.18	2020	2022	▂▂▂▃▃▃
Chinese Univ Hong Kong	2017	3.88	2018	2019	▂▃▃▂▂▂	Univ Navarra Clin	2017	4.09	2017	2018	▃▃▂▂▂▂
Med Univ Vienna	2017	3.72	2018	2020	▂▃▃▃▂▂	Ruhr Univ Bochum	2017	3.88	2020	2022	▂▂▂▃▃▃
Univ Queensland	2017	3.49	2018	2019	▂▃▃▂▂▂	Chinese Univ Hong Kong	2017	3.88	2018	2019	▂▃▃▂▂▂
Cent South Univ	2017	7.64	2020	2022	▂▂▂▃▃▃	Med Univ Vienna	2017	3.72	2018	2020	▂▃▃▃▂▂
Emory Univ	2017	4.78	2020	2022	▂▂▂▃▃▃	Med Univ Graz	2017	3.68	2017	2018	▃▃▂▂▂▂
Chinese Acad Med Sci & Peking Union Med Coll	2017	4.29	2020	2022	▂▂▂▃▃▃	Guangdong Acad Med Sci	2017	3.58	2020	2022	▂▂▂▃▃▃
Oregon Hlth & Sci Univ	2017	4.18	2020	2022	▂▂▂▃▃▃	Univ Queensland	2017	3.49	2018	2019	▂▃▃▂▂▂
Ruhr Univ Bochum	2017	3.88	2020	2022	▂▂▂▃▃▃	Univ Sao Paulo	2017	3.41	2017	2019	▃▃▃▂▂▂
Guangdong Acad Med Sci	2017	3.58	2020	2022	▂▂▂▃▃▃	Univ Tubingen	2017	3.2	2017	2019	▃▃▃▂▂▂
Univ Porto	2017	3.2	2020	2022	▂▂▂▃▃▃	Univ Porto	2017	3.2	2020	2022	▂▂▂▃▃▃
G. Top 25 Cited Journals with the strongest beginning year of citation bursts (1989-2022)						H. Top 25 Cited Journals with the strongest strength of citation bursts (1989-2022)
Cited Journals	Year	Strength	Begin	End	1989 - 2022	Cited Journals	Year	Strength	Begin	End	1989 - 2022
AM J PHYSIOL	1989	314.12	1989	2010	▃▃▃▃▃▃▃▃▃▃▃▃▃▃▃▃▃▃▃▃▃▃▂▂▂▂▂▂▂▂▂▂▂▂	AM J PHYSIOL	1989	314.12	1989	2010	▃▃▃▃▃▃▃▃▃▃▃▃▃▃▃▃▃▃▃▃▃▃▂▂▂▂▂▂▂▂▂▂▂▂
AM J CARDIOL	1989	184.38	1989	2008	▃▃▃▃▃▃▃▃▃▃▃▃▃▃▃▃▃▃▃▃▂▂▂▂▂▂▂▂▂▂▂▂▂▂	HYPERTENSION	1989	307.52	1993	2011	▂▂▂▂▃▃▃▃▃▃▃▃▃▃▃▃▃▃▃▃▃▃▃▂▂▂▂▂▂▂▂▂▂▂
LAB INVEST	1989	128.3	1989	2008	▃▃▃▃▃▃▃▃▃▃▃▃▃▃▃▃▃▃▃▃▂▂▂▂▂▂▂▂▂▂▂▂▂▂	J HYPERTENS	1989	237.3	1991	2012	▂▂▃▃▃▃▃▃▃▃▃▃▃▃▃▃▃▃▃▃▃▃▃▃▂▂▂▂▂▂▂▂▂▂
CIRC RES	1989	116.61	1989	2006	▃▃▃▃▃▃▃▃▃▃▃▃▃▃▃▃▃▃▂▂▂▂▂▂▂▂▂▂▂▂▂▂▂▂	AM J HYPERTENS	1989	205.97	1990	2011	▂▃▃▃▃▃▃▃▃▃▃▃▃▃▃▃▃▃▃▃▃▃▃▂▂▂▂▂▂▂▂▂▂▂
AM J PATHOL	1989	109.32	1989	2011	▃▃▃▃▃▃▃▃▃▃▃▃▃▃▃▃▃▃▃▃▃▃▃▂▂▂▂▂▂▂▂▂▂▂	SCI REP-UK	1989	193.31	2019	2022	▂▂▂▂▂▂▂▂▂▂▂▂▂▂▂▂▂▂▂▂▂▂▂▂▂▂▂▂▂▂▃▃▃▃
AM HEART J	1989	101.36	1989	2009	▃▃▃▃▃▃▃▃▃▃▃▃▃▃▃▃▃▃▃▃▃▂▂▂▂▂▂▂▂▂▂▂▂▂	AM J CARDIOL	1989	184.38	1989	2008	▃▃▃▃▃▃▃▃▃▃▃▃▃▃▃▃▃▃▃▃▂▂▂▂▂▂▂▂▂▂▂▂▂▂
CARDIOVASC RES	1989	93.07	1989	2008	▃▃▃▃▃▃▃▃▃▃▃▃▃▃▃▃▃▃▃▃▂▂▂▂▂▂▂▂▂▂▂▂▂▂	J CLIN INVEST	1989	177.31	1990	2010	▂▃▃▃▃▃▃▃▃▃▃▃▃▃▃▃▃▃▃▃▃▃▂▂▂▂▂▂▂▂▂▂▂▂
AM J HYPERTENS	1989	205.97	1990	2011	▂▃▃▃▃▃▃▃▃▃▃▃▃▃▃▃▃▃▃▃▃▃▃▂▂▂▂▂▂▂▂▂▂▂	INT J MOL SCI	1989	170.87	2020	2022	▂▂▂▂▂▂▂▂▂▂▂▂▂▂▂▂▂▂▂▂▂▂▂▂▂▂▂▂▂▂▂▃▃▃
J CLIN INVEST	1989	177.31	1990	2010	▂▃▃▃▃▃▃▃▃▃▃▃▃▃▃▃▃▃▃▃▃▃▂▂▂▂▂▂▂▂▂▂▂▂	NEW ENGL J MED	1989	136.59	1996	2009	▂▂▂▂▂▂▂▃▃▃▃▃▃▃▃▃▃▃▃▃▃▂▂▂▂▂▂▂▂▂▂▂▂▂
BRIT HEART J	1989	110.28	1990	2011	▂▃▃▃▃▃▃▃▃▃▃▃▃▃▃▃▃▃▃▃▃▃▃▂▂▂▂▂▂▂▂▂▂▂	J LAB CLIN MED	1989	133.03	1991	2010	▂▂▃▃▃▃▃▃▃▃▃▃▃▃▃▃▃▃▃▃▃▃▂▂▂▂▂▂▂▂▂▂▂▂
J HYPERTENS	1989	237.3	1991	2012	▂▂▃▃▃▃▃▃▃▃▃▃▃▃▃▃▃▃▃▃▃▃▃▃▂▂▂▂▂▂▂▂▂▂	LAB INVEST	1989	128.3	1989	2008	▃▃▃▃▃▃▃▃▃▃▃▃▃▃▃▃▃▃▃▃▂▂▂▂▂▂▂▂▂▂▂▂▂▂
J LAB CLIN MED	1989	133.03	1991	2010	▂▂▃▃▃▃▃▃▃▃▃▃▃▃▃▃▃▃▃▃▃▃▂▂▂▂▂▂▂▂▂▂▂▂	KIDNEY INT	1989	123	1993	2011	▂▂▂▂▃▃▃▃▃▃▃▃▃▃▃▃▃▃▃▃▃▃▃▂▂▂▂▂▂▂▂▂▂▂
J CARDIOVASC PHARM	1989	99.7	1991	2007	▂▂▃▃▃▃▃▃▃▃▃▃▃▃▃▃▃▃▃▂▂▂▂▂▂▂▂▂▂▂▂▂▂▂	CIRC RES	1989	116.61	1989	2006	▃▃▃▃▃▃▃▃▃▃▃▃▃▃▃▃▃▃▂▂▂▂▂▂▂▂▂▂▂▂▂▂▂▂
ENDOCRINOLOGY	1989	112.27	1992	2011	▂▂▂▃▃▃▃▃▃▃▃▃▃▃▃▃▃▃▃▃▃▃▃▂▂▂▂▂▂▂▂▂▂▂	ENDOCRINOLOGY	1989	112.27	1992	2011	▂▂▂▃▃▃▃▃▃▃▃▃▃▃▃▃▃▃▃▃▃▃▃▂▂▂▂▂▂▂▂▂▂▂
HYPERTENSION	1989	307.52	1993	2011	▂▂▂▂▃▃▃▃▃▃▃▃▃▃▃▃▃▃▃▃▃▃▃▂▂▂▂▂▂▂▂▂▂▂	FRONT PHYSIOL	1989	111.62	2020	2022	▂▂▂▂▂▂▂▂▂▂▂▂▂▂▂▂▂▂▂▂▂▂▂▂▂▂▂▂▂▂▂▃▃▃
KIDNEY INT	1989	123	1993	2011	▂▂▂▂▃▃▃▃▃▃▃▃▃▃▃▃▃▃▃▃▃▃▃▂▂▂▂▂▂▂▂▂▂▂	BRIT HEART J	1989	110.28	1990	2011	▂▃▃▃▃▃▃▃▃▃▃▃▃▃▃▃▃▃▃▃▃▃▃▂▂▂▂▂▂▂▂▂▂▂
J BIOL CHEM	1989	98.42	1994	2010	▂▂▂▂▂▃▃▃▃▃▃▃▃▃▃▃▃▃▃▃▃▃▂▂▂▂▂▂▂▂▂▂▂▂	AM J PATHOL	1989	109.32	1989	2011	▃▃▃▃▃▃▃▃▃▃▃▃▃▃▃▃▃▃▃▃▃▃▃▂▂▂▂▂▂▂▂▂▂▂
NEW ENGL J MED	1989	136.59	1996	2009	▂▂▂▂▂▂▂▃▃▃▃▃▃▃▃▃▃▃▃▃▃▂▂▂▂▂▂▂▂▂▂▂▂▂	FRONT PHARMACOL	1989	109.13	2019	2022	▂▂▂▂▂▂▂▂▂▂▂▂▂▂▂▂▂▂▂▂▂▂▂▂▂▂▂▂▂▂▃▃▃▃
SCI REP-UK	1989	193.31	2019	2022	▂▂▂▂▂▂▂▂▂▂▂▂▂▂▂▂▂▂▂▂▂▂▂▂▂▂▂▂▂▂▃▃▃▃	CELLS-BASEL	1989	108.64	2020	2022	▂▂▂▂▂▂▂▂▂▂▂▂▂▂▂▂▂▂▂▂▂▂▂▂▂▂▂▂▂▂▂▃▃▃
FRONT PHARMACOL	1989	109.13	2019	2022	▂▂▂▂▂▂▂▂▂▂▂▂▂▂▂▂▂▂▂▂▂▂▂▂▂▂▂▂▂▂▃▃▃▃	AM HEART J	1989	101.36	1989	2009	▃▃▃▃▃▃▃▃▃▃▃▃▃▃▃▃▃▃▃▃▃▂▂▂▂▂▂▂▂▂▂▂▂▂
INT J MOL SCI	1989	170.87	2020	2022	▂▂▂▂▂▂▂▂▂▂▂▂▂▂▂▂▂▂▂▂▂▂▂▂▂▂▂▂▂▂▂▃▃▃	BIOMED PHARMACOTHER	1989	100.32	2020	2022	▂▂▂▂▂▂▂▂▂▂▂▂▂▂▂▂▂▂▂▂▂▂▂▂▂▂▂▂▂▂▂▃▃▃
FRONT PHYSIOL	1989	111.62	2020	2022	▂▂▂▂▂▂▂▂▂▂▂▂▂▂▂▂▂▂▂▂▂▂▂▂▂▂▂▂▂▂▂▃▃▃	J CARDIOVASC PHARM	1989	99.7	1991	2007	▂▂▃▃▃▃▃▃▃▃▃▃▃▃▃▃▃▃▃▂▂▂▂▂▂▂▂▂▂▂▂▂▂▂
CELLS-BASEL	1989	108.64	2020	2022	▂▂▂▂▂▂▂▂▂▂▂▂▂▂▂▂▂▂▂▂▂▂▂▂▂▂▂▂▂▂▂▃▃▃	J BIOL CHEM	1989	98.42	1994	2010	▂▂▂▂▂▃▃▃▃▃▃▃▃▃▃▃▃▃▃▃▃▃▂▂▂▂▂▂▂▂▂▂▂▂
BIOMED PHARMACOTHER	1989	100.32	2020	2022	▂▂▂▂▂▂▂▂▂▂▂▂▂▂▂▂▂▂▂▂▂▂▂▂▂▂▂▂▂▂▂▃▃▃	NAT COMMUN	1989	95.54	2020	2022	▂▂▂▂▂▂▂▂▂▂▂▂▂▂▂▂▂▂▂▂▂▂▂▂▂▂▂▂▂▂▂▃▃▃
NAT COMMUN	1989	95.54	2020	2022	▂▂▂▂▂▂▂▂▂▂▂▂▂▂▂▂▂▂▂▂▂▂▂▂▂▂▂▂▂▂▂▃▃▃	CARDIOVASC RES	1989	93.07	1989	2008	▃▃▃▃▃▃▃▃▃▃▃▃▃▃▃▃▃▃▃▃▂▂▂▂▂▂▂▂▂▂▂▂▂▂
I. Top 25 Cited Journals with the strongest beginning year of citation bursts (2017-2022)						J. Top 25 Cited Journals with the strongest strength of citation bursts (2017-2022)
Cited Journals	Year	Strength	Begin	End	2017 - 2022	Cited Journals	Year	Strength	Begin	End	2017 - 2022
AM J EPIDEMIOL	2017	9.35	2017	2018	▃▃▂▂▂▂	AM J EPIDEMIOL	2017	9.35	2017	2018	▃▃▂▂▂▂
J CARDIOVASC MAGN S1	2017	8.3	2017	2018	▃▃▂▂▂▂	J CARDIOVASC MAGN S1	2017	8.3	2017	2018	▃▃▂▂▂▂
SURGERY	2017	7.43	2017	2018	▃▃▂▂▂▂	ACTA BIOCHIM POL	2017	7.75	2020	2022	▂▂▂▃▃▃
STEROIDS	2017	6.56	2017	2018	▃▃▂▂▂▂	EUR J HUM GENET	2017	7.75	2020	2022	▂▂▂▃▃▃
NEPHRON EXP NEPHROL	2017	6.56	2017	2018	▃▃▂▂▂▂	SURGERY	2017	7.43	2017	2018	▃▃▂▂▂▂
JACC CARDIOVASC IMAG	2017	6.54	2017	2019	▃▃▃▂▂▂	BRIT J DERMATOL	2017	7.01	2019	2020	▂▂▃▃▂▂
MAGNET RESON MED	2017	6.33	2017	2018	▃▃▂▂▂▂	STEROIDS	2017	6.56	2017	2018	▃▃▂▂▂▂
TOHOKU J EXP MED	2017	6.55	2018	2019	▂▃▃▂▂▂	NEPHRON EXP NEPHROL	2017	6.56	2017	2018	▃▃▂▂▂▂
FORENSIC SCI INT	2017	6.11	2018	2019	▂▃▃▂▂▂	TOHOKU J EXP MED	2017	6.55	2018	2019	▂▃▃▂▂▂
ACTA RADIOL	2017	6.11	2018	2019	▂▃▃▂▂▂	JACC CARDIOVASC IMAG	2017	6.54	2017	2019	▃▃▃▂▂▂
PULM PHARMACOL THER	2017	6.11	2018	2019	▂▃▃▂▂▂	MAGNET RESON MED	2017	6.33	2017	2018	▃▃▂▂▂▂
THESIS	2017	6.11	2018	2019	▂▃▃▂▂▂	FORENSIC SCI INT	2017	6.11	2018	2019	▂▃▃▂▂▂
SCI REP	2017	6.08	2018	2020	▂▃▃▃▂▂	ACTA RADIOL	2017	6.11	2018	2019	▂▃▃▂▂▂
JACC CARDIOVASC IMAGING	2017	5.89	2018	2019	▂▃▃▂▂▂	PULM PHARMACOL THER	2017	6.11	2018	2019	▂▃▃▂▂▂
KOREAN J PHYSIOL PHA	2017	5.7	2018	2019	▂▃▃▂▂▂	THESIS	2017	6.11	2018	2019	▂▃▃▂▂▂
BRIT J DERMATOL	2017	7.01	2019	2020	▂▂▃▃▂▂	FRONT MICROBIOL	2017	6.09	2020	2022	▂▂▂▃▃▃
BIOGERONTOLOGY	2017	5.96	2019	2020	▂▂▃▃▂▂	SCI REP	2017	6.08	2018	2020	▂▃▃▃▂▂
BMC RES NOTES	2017	5.96	2019	2020	▂▂▃▃▂▂	BIOGERONTOLOGY	2017	5.96	2019	2020	▂▂▃▃▂▂
ACTA BIOCHIM POL	2017	7.75	2020	2022	▂▂▂▃▃▃	BMC RES NOTES	2017	5.96	2019	2020	▂▂▃▃▂▂
EUR J HUM GENET	2017	7.75	2020	2022	▂▂▂▃▃▃	JACC CARDIOVASC IMAGING	2017	5.89	2018	2019	▂▃▃▂▂▂
FRONT MICROBIOL	2017	6.09	2020	2022	▂▂▂▃▃▃	FRONT MED-LAUSANNE	2017	5.82	2020	2022	▂▂▂▃▃▃
FRONT MED-LAUSANNE	2017	5.82	2020	2022	▂▂▂▃▃▃	LANCET RESP MED	2017	5.82	2020	2022	▂▂▂▃▃▃
LANCET RESP MED	2017	5.82	2020	2022	▂▂▂▃▃▃	NANO LETT	2017	5.81	2020	2022	▂▂▂▃▃▃
NANO LETT	2017	5.81	2020	2022	▂▂▂▃▃▃	FEBS OPEN BIO	2017	5.81	2020	2022	▂▂▂▃▃▃
FEBS OPEN BIO	2017	5.81	2020	2022	▂▂▂▃▃▃	KOREAN J PHYSIOL PHA	2017	5.7	2018	2019	▂▃▃▂▂▂
K. Top 25 co-authors with strongest beginning of citation bursts (1989-2022)						L. Top 25 co-authors with the strongest strength of citation bursts(1989-2022)
Authors	Year	Strength	Begin	End	1989 - 2022	Authors	Year	Strength	Begin	End	1989 - 2022
KT WEBER	1989	34.3	1989	2003	▃▃▃▃▃▃▃▃▃▃▃▃▃▃▃▂▂▂▂▂▂▂▂▂▂▂▂▂▂▂▂▂▂▂	KT WEBER	1989	34.3	1989	2003	▃▃▃▃▃▃▃▃▃▃▃▃▃▃▃▂▂▂▂▂▂▂▂▂▂▂▂▂▂▂▂▂▂▂
JS JANICKI	1989	9.4	1989	1995	▃▃▃▃▃▃▃▂▂▂▂▂▂▂▂▂▂▂▂▂▂▂▂▂▂▂▂▂▂▂▂▂▂▂	CG BRILLA	1989	18.39	1990	2000	▂▃▃▃▃▃▃▃▃▃▃▃▂▂▂▂▂▂▂▂▂▂▂▂▂▂▂▂▂▂▂▂▂▂
CG BRILLA	1989	18.39	1990	2000	▂▃▃▃▃▃▃▃▃▃▃▃▂▂▂▂▂▂▂▂▂▂▂▂▂▂▂▂▂▂▂▂▂▂	DAVID A BLUEMKE	1989	18.14	2012	2018	▂▂▂▂▂▂▂▂▂▂▂▂▂▂▂▂▂▂▂▂▂▂▂▃▃▃▃▃▃▃▂▂▂▂
SE CAMPBELL	1989	8.6	1992	1997	▂▂▂▃▃▃▃▃▃▂▂▂▂▂▂▂▂▂▂▂▂▂▂▂▂▂▂▂▂▂▂▂▂▂	JIE DU	1989	12.05	2012	2016	▂▂▂▂▂▂▂▂▂▂▂▂▂▂▂▂▂▂▂▂▂▂▂▃▃▃▃▃▂▂▂▂▂▂
Y SUN	1989	11.55	1993	1998	▂▂▂▂▃▃▃▃▃▃▂▂▂▂▂▂▂▂▂▂▂▂▂▂▂▂▂▂▂▂▂▂▂▂	Y SUN	1989	11.55	1993	1998	▂▂▂▂▃▃▃▃▃▃▂▂▂▂▂▂▂▂▂▂▂▂▂▂▂▂▂▂▂▂▂▂▂▂
B SWYNGHEDAUW	1989	10.73	1993	1999	▂▂▂▂▃▃▃▃▃▃▃▂▂▂▂▂▂▂▂▂▂▂▂▂▂▂▂▂▂▂▂▂▂▂	J DIEZ	1989	11.18	1995	2006	▂▂▂▂▂▂▃▃▃▃▃▃▃▃▃▃▃▃▂▂▂▂▂▂▂▂▂▂▂▂▂▂▂▂
J DIEZ	1989	11.18	1995	2006	▂▂▂▂▂▂▃▃▃▃▃▃▃▃▃▃▃▃▂▂▂▂▂▂▂▂▂▂▂▂▂▂▂▂	B SWYNGHEDAUW	1989	10.73	1993	1999	▂▂▂▂▃▃▃▃▃▃▃▂▂▂▂▂▂▂▂▂▂▂▂▂▂▂▂▂▂▂▂▂▂▂
H MATSUOKA	1989	10.58	1999	2002	▂▂▂▂▂▂▂▂▂▂▃▃▃▃▂▂▂▂▂▂▂▂▂▂▂▂▂▂▂▂▂▂▂▂	JING WANG	1989	10.66	2018	2022	▂▂▂▂▂▂▂▂▂▂▂▂▂▂▂▂▂▂▂▂▂▂▂▂▂▂▂▂▂▃▃▃▃▃
N KOBAYASHI	1989	9.96	1999	2002	▂▂▂▂▂▂▂▂▂▂▃▃▃▃▂▂▂▂▂▂▂▂▂▂▂▂▂▂▂▂▂▂▂▂	H MATSUOKA	1989	10.58	1999	2002	▂▂▂▂▂▂▂▂▂▂▃▃▃▃▂▂▂▂▂▂▂▂▂▂▂▂▂▂▂▂▂▂▂▂
ED FROHLICH	1989	8.8	1999	2005	▂▂▂▂▂▂▂▂▂▂▃▃▃▃▃▃▃▂▂▂▂▂▂▂▂▂▂▂▂▂▂▂▂▂	WEI LI	1989	10.5	2019	2022	▂▂▂▂▂▂▂▂▂▂▂▂▂▂▂▂▂▂▂▂▂▂▂▂▂▂▂▂▂▂▃▃▃▃
B LOPEZ	1989	9.75	2000	2006	▂▂▂▂▂▂▂▂▂▂▂▃▃▃▃▃▃▃▂▂▂▂▂▂▂▂▂▂▂▂▂▂▂▂	DARREN J KELLY	1989	9.99	2010	2013	▂▂▂▂▂▂▂▂▂▂▂▂▂▂▂▂▂▂▂▂▂▃▃▃▃▂▂▂▂▂▂▂▂▂
DARREN J KELLY	1989	9.99	2010	2013	▂▂▂▂▂▂▂▂▂▂▂▂▂▂▂▂▂▂▂▂▂▃▃▃▃▂▂▂▂▂▂▂▂▂	N KOBAYASHI	1989	9.96	1999	2002	▂▂▂▂▂▂▂▂▂▂▃▃▃▃▂▂▂▂▂▂▂▂▂▂▂▂▂▂▂▂▂▂▂▂
JOAO A C LIMA	1989	9.08	2011	2017	▂▂▂▂▂▂▂▂▂▂▂▂▂▂▂▂▂▂▂▂▂▂▃▃▃▃▃▃▃▂▂▂▂▂	B LOPEZ	1989	9.75	2000	2006	▂▂▂▂▂▂▂▂▂▂▂▃▃▃▃▃▃▃▂▂▂▂▂▂▂▂▂▂▂▂▂▂▂▂
DAVID A BLUEMKE	1989	18.14	2012	2018	▂▂▂▂▂▂▂▂▂▂▂▂▂▂▂▂▂▂▂▂▂▂▂▃▃▃▃▃▃▃▂▂▂▂	JAMES C MOON	1989	9.74	2013	2020	▂▂▂▂▂▂▂▂▂▂▂▂▂▂▂▂▂▂▂▂▂▂▂▂▃▃▃▃▃▃▃▃▂▂
JIE DU	1989	12.05	2012	2016	▂▂▂▂▂▂▂▂▂▂▂▂▂▂▂▂▂▂▂▂▂▂▂▃▃▃▃▃▂▂▂▂▂▂	YUE ZHANG	1989	9.57	2020	2022	▂▂▂▂▂▂▂▂▂▂▂▂▂▂▂▂▂▂▂▂▂▂▂▂▂▂▂▂▂▂▂▃▃▃
MICHAEL JEROSCH-HEROLD	1989	9.5	2012	2016	▂▂▂▂▂▂▂▂▂▂▂▂▂▂▂▂▂▂▂▂▂▂▂▃▃▃▃▃▂▂▂▂▂▂	MICHAEL JEROSCH-HEROLD	1989	9.5	2012	2016	▂▂▂▂▂▂▂▂▂▂▂▂▂▂▂▂▂▂▂▂▂▂▂▃▃▃▃▃▂▂▂▂▂▂
SONGTAO LIU	1989	8.44	2012	2013	▂▂▂▂▂▂▂▂▂▂▂▂▂▂▂▂▂▂▂▂▂▂▂▃▃▂▂▂▂▂▂▂▂▂	JS JANICKI	1989	9.4	1989	1995	▃▃▃▃▃▃▃▂▂▂▂▂▂▂▂▂▂▂▂▂▂▂▂▂▂▂▂▂▂▂▂▂▂▂
JAMES C MOON	1989	9.74	2013	2020	▂▂▂▂▂▂▂▂▂▂▂▂▂▂▂▂▂▂▂▂▂▂▂▂▃▃▃▃▃▃▃▃▂▂	JING LIU	1989	9.35	2019	2022	▂▂▂▂▂▂▂▂▂▂▂▂▂▂▂▂▂▂▂▂▂▂▂▂▂▂▂▂▂▂▃▃▃▃
JUN LI	1989	8.83	2013	2016	▂▂▂▂▂▂▂▂▂▂▂▂▂▂▂▂▂▂▂▂▂▂▂▂▃▃▃▃▂▂▂▂▂▂	QI-ZHU TANG	1989	9.28	2016	2018	▂▂▂▂▂▂▂▂▂▂▂▂▂▂▂▂▂▂▂▂▂▂▂▂▂▂▂▃▃▃▂▂▂▂
QI-ZHU TANG	1989	9.28	2016	2018	▂▂▂▂▂▂▂▂▂▂▂▂▂▂▂▂▂▂▂▂▂▂▂▂▂▂▂▃▃▃▂▂▂▂	JOAO A C LIMA	1989	9.08	2011	2017	▂▂▂▂▂▂▂▂▂▂▂▂▂▂▂▂▂▂▂▂▂▂▃▃▃▃▃▃▃▂▂▂▂▂
JING WANG	1989	10.66	2018	2022	▂▂▂▂▂▂▂▂▂▂▂▂▂▂▂▂▂▂▂▂▂▂▂▂▂▂▂▂▂▃▃▃▃▃	JUN LI	1989	8.83	2013	2016	▂▂▂▂▂▂▂▂▂▂▂▂▂▂▂▂▂▂▂▂▂▂▂▂▃▃▃▃▂▂▂▂▂▂
WEI LI	1989	10.5	2019	2022	▂▂▂▂▂▂▂▂▂▂▂▂▂▂▂▂▂▂▂▂▂▂▂▂▂▂▂▂▂▂▃▃▃▃	ED FROHLICH	1989	8.8	1999	2005	▂▂▂▂▂▂▂▂▂▂▃▃▃▃▃▃▃▂▂▂▂▂▂▂▂▂▂▂▂▂▂▂▂▂
JING LIU	1989	9.35	2019	2022	▂▂▂▂▂▂▂▂▂▂▂▂▂▂▂▂▂▂▂▂▂▂▂▂▂▂▂▂▂▂▃▃▃▃	SE CAMPBELL	1989	8.6	1992	1997	▂▂▂▃▃▃▃▃▃▂▂▂▂▂▂▂▂▂▂▂▂▂▂▂▂▂▂▂▂▂▂▂▂▂
YUE ZHANG	1989	9.57	2020	2022	▂▂▂▂▂▂▂▂▂▂▂▂▂▂▂▂▂▂▂▂▂▂▂▂▂▂▂▂▂▂▂▃▃▃	JIE LIU	1989	8.56	2020	2022	▂▂▂▂▂▂▂▂▂▂▂▂▂▂▂▂▂▂▂▂▂▂▂▂▂▂▂▂▂▂▂▃▃▃
JIE LIU	1989	8.56	2020	2022	▂▂▂▂▂▂▂▂▂▂▂▂▂▂▂▂▂▂▂▂▂▂▂▂▂▂▂▂▂▂▂▃▃▃	SONGTAO LIU	1989	8.44	2012	2013	▂▂▂▂▂▂▂▂▂▂▂▂▂▂▂▂▂▂▂▂▂▂▂▃▃▂▂▂▂▂▂▂▂▂
M. Top 25 co-authors with strongest beginning of citation bursts (2017-2022)						N. Top 25 co-authors with the strongest strength of citation bursts (2017-2022)
Authors	Year	Strength	Begin	End	2017 - 2022	Authors	Year	Strength	Begin	End	2017 - 2022
DAVID A BLUEMKE	2017	6.42	2017	2018	▃▃▂▂▂▂	DAVID A BLUEMKE	2017	6.42	2017	2018	▃▃▂▂▂▂
QI-ZHU TANG	2017	4.62	2017	2018	▃▃▂▂▂▂	MILTON PACKER	2017	4.81	2018	2019	▂▃▃▂▂▂
JEROEN J BAX	2017	4.33	2017	2018	▃▃▂▂▂▂	QI-ZHU TANG	2017	4.62	2017	2018	▃▃▂▂▂▂
VICTORIA DELGADO	2017	3.99	2017	2018	▃▃▂▂▂▂	JEROEN J BAX	2017	4.33	2017	2018	▃▃▂▂▂▂
GAVIN Y OUDIT	2017	2.84	2017	2018	▃▃▂▂▂▂	MARC R DWECK	2017	4.25	2019	2020	▂▂▃▃▂▂
JAMES R SOWERS	2017	2.84	2017	2018	▃▃▂▂▂▂	THOMAS THUM	2017	4.07	2020	2022	▂▂▂▃▃▃
QIAN WANG	2017	2.84	2017	2018	▃▃▂▂▂▂	VICTORIA DELGADO	2017	3.99	2017	2018	▃▃▂▂▂▂
MILTON PACKER	2017	4.81	2018	2019	▂▃▃▂▂▂	YANG LI	2017	3.89	2019	2020	▂▂▃▃▂▂
GERASIMOS SIASOS	2017	2.21	2018	2019	▂▃▃▂▂▂	YUE ZHANG	2017	3.59	2020	2022	▂▂▂▃▃▃
MARC R DWECK	2017	4.25	2019	2020	▂▂▃▃▂▂	JIE LIU	2017	3.21	2020	2022	▂▂▂▃▃▃
YANG LI	2017	3.89	2019	2020	▂▂▃▃▂▂	GERRY P MCCANN	2017	3.18	2019	2020	▂▂▃▃▂▂
GERRY P MCCANN	2017	3.18	2019	2020	▂▂▃▃▂▂	BIN LIU	2017	3.05	2020	2022	▂▂▂▃▃▃
JOHN P GREENWOOD	2017	2.77	2019	2022	▂▂▃▃▃▃	GAVIN Y OUDIT	2017	2.84	2017	2018	▃▃▂▂▂▂
GIOVANNI DONATO AQUARO	2017	2.47	2019	2020	▂▂▃▃▂▂	JAMES R SOWERS	2017	2.84	2017	2018	▃▃▂▂▂▂
ERHE GAO	2017	2.21	2019	2022	▂▂▃▃▃▃	QIAN WANG	2017	2.84	2017	2018	▃▃▂▂▂▂
THOMAS THUM	2017	4.07	2020	2022	▂▂▂▃▃▃	JOHN P GREENWOOD	2017	2.77	2019	2022	▂▂▃▃▃▃
YUE ZHANG	2017	3.59	2020	2022	▂▂▂▃▃▃	DUDLEY J PENNELL	2017	2.71	2020	2022	▂▂▂▃▃▃
JIE LIU	2017	3.21	2020	2022	▂▂▂▃▃▃	ANDREA BARISON	2017	2.71	2020	2022	▂▂▂▃▃▃
BIN LIU	2017	3.05	2020	2022	▂▂▂▃▃▃	YONG LI	2017	2.71	2020	2022	▂▂▂▃▃▃
DUDLEY J PENNELL	2017	2.71	2020	2022	▂▂▂▃▃▃	LI ZHANG	2017	2.64	2020	2022	▂▂▂▃▃▃
ANDREA BARISON	2017	2.71	2020	2022	▂▂▂▃▃▃	YI ZHANG	2017	2.64	2020	2022	▂▂▂▃▃▃
YONG LI	2017	2.71	2020	2022	▂▂▂▃▃▃	GIOVANNI DONATO AQUARO	2017	2.47	2019	2020	▂▂▃▃▂▂
LI ZHANG	2017	2.64	2020	2022	▂▂▂▃▃▃	YAN WANG	2017	2.45	2020	2022	▂▂▂▃▃▃
YI ZHANG	2017	2.64	2020	2022	▂▂▂▃▃▃	ERHE GAO	2017	2.21	2019	2022	▂▂▃▃▃▃
YAN WANG	2017	2.45	2020	2022	▂▂▂▃▃▃	GERASIMOS SIASOS	2017	2.21	2018	2019	▂▃▃▂▂▂
O. Top 25 cited-authors with strongest beginning of citation bursts (1989-2022)						P. Top 25 cited-authors with the strongest strength of citation bursts (1989-2022)
Cited Authors	Year	Strength	Begin	End	1989 - 2022	Cited Authors	Year	Strength	Begin	End	1989 - 2022
WEBER KT	1989	243.78	1989	2010	▃▃▃▃▃▃▃▃▃▃▃▃▃▃▃▃▃▃▃▃▃▃▂▂▂▂▂▂▂▂▂▂▂▂	BRILLA CG	1989	280.75	1991	2011	▂▂▃▃▃▃▃▃▃▃▃▃▃▃▃▃▃▃▃▃▃▃▃▂▂▂▂▂▂▂▂▂▂▂
JALIL JE	1989	69.62	1989	2009	▃▃▃▃▃▃▃▃▃▃▃▃▃▃▃▃▃▃▃▃▃▂▂▂▂▂▂▂▂▂▂▂▂▂	WEBER KT	1989	243.78	1989	2010	▃▃▃▃▃▃▃▃▃▃▃▃▃▃▃▃▃▃▃▃▃▃▂▂▂▂▂▂▂▂▂▂▂▂
EGHBALI M	1989	65.2	1989	2012	▃▃▃▃▃▃▃▃▃▃▃▃▃▃▃▃▃▃▃▃▃▃▃▃▂▂▂▂▂▂▂▂▂▂	PITT B	1989	117.47	2000	2011	▂▂▂▂▂▂▂▂▂▂▂▃▃▃▃▃▃▃▃▃▃▃▃▂▂▂▂▂▂▂▂▂▂▂
BRILLA CG	1989	280.75	1991	2011	▂▂▃▃▃▃▃▃▃▃▃▃▃▃▃▃▃▃▃▃▃▃▃▂▂▂▂▂▂▂▂▂▂▂	YOUNG M	1989	101.18	1995	2012	▂▂▂▂▂▂▃▃▃▃▃▃▃▃▃▃▃▃▃▃▃▃▃▃▂▂▂▂▂▂▂▂▂▂
CAMPBELL SE	1989	57.48	1992	2010	▂▂▂▃▃▃▃▃▃▃▃▃▃▃▃▃▃▃▃▃▃▃▂▂▂▂▂▂▂▂▂▂▂▂	ROBERT V	1989	92.8	1995	2012	▂▂▂▂▂▂▃▃▃▃▃▃▃▃▃▃▃▃▃▃▃▃▃▃▂▂▂▂▂▂▂▂▂▂
FUNDER JW	1989	56.65	1992	2013	▂▂▂▃▃▃▃▃▃▃▃▃▃▃▃▃▃▃▃▃▃▃▃▃▃▂▂▂▂▂▂▂▂▂	SUN Y	1989	82.85	1994	2013	▂▂▂▂▂▃▃▃▃▃▃▃▃▃▃▃▃▃▃▃▃▃▃▃▃▂▂▂▂▂▂▂▂▂
LOMBES M	1989	55.07	1993	2009	▂▂▂▂▃▃▃▃▃▃▃▃▃▃▃▃▃▃▃▃▃▂▂▂▂▂▂▂▂▂▂▂▂▂	ROCHA R	1989	80.22	2001	2013	▂▂▂▂▂▂▂▂▂▂▂▂▃▃▃▃▃▃▃▃▃▃▃▃▃▂▂▂▂▂▂▂▂▂
CHOMCZYNSKI P	1989	49.25	1993	2008	▂▂▂▂▃▃▃▃▃▃▃▃▃▃▃▃▃▃▃▃▂▂▂▂▂▂▂▂▂▂▂▂▂▂	JALIL JE	1989	69.62	1989	2009	▃▃▃▃▃▃▃▃▃▃▃▃▃▃▃▃▃▃▃▃▃▂▂▂▂▂▂▂▂▂▂▂▂▂
SUN Y	1989	82.85	1994	2013	▂▂▂▂▂▃▃▃▃▃▃▃▃▃▃▃▃▃▃▃▃▃▃▃▃▂▂▂▂▂▂▂▂▂	ILES L	1989	67.94	2010	2015	▂▂▂▂▂▂▂▂▂▂▂▂▂▂▂▂▂▂▂▂▂▃▃▃▃▃▃▂▂▂▂▂▂▂
VILLARREAL FJ	1989	65.79	1994	2006	▂▂▂▂▂▃▃▃▃▃▃▃▃▃▃▃▃▃▂▂▂▂▂▂▂▂▂▂▂▂▂▂▂▂	DIEZ J	1989	67.37	1999	2012	▂▂▂▂▂▂▂▂▂▂▃▃▃▃▃▃▃▃▃▃▃▃▃▃▂▂▂▂▂▂▂▂▂▂
YOUNG M	1989	101.18	1995	2012	▂▂▂▂▂▂▃▃▃▃▃▃▃▃▃▃▃▃▃▃▃▃▃▃▂▂▂▂▂▂▂▂▂▂	TRAVERS JG	1989	66.27	2018	2022	▂▂▂▂▂▂▂▂▂▂▂▂▂▂▂▂▂▂▂▂▂▂▂▂▂▂▂▂▂▃▃▃▃▃
ROBERT V	1989	92.8	1995	2012	▂▂▂▂▂▂▃▃▃▃▃▃▃▃▃▃▃▃▃▃▃▃▃▃▂▂▂▂▂▂▂▂▂▂	VILLARREAL FJ	1989	65.79	1994	2006	▂▂▂▂▂▃▃▃▃▃▃▃▃▃▃▃▃▃▂▂▂▂▂▂▂▂▂▂▂▂▂▂▂▂
SADOSHIMA J	1989	64.51	1995	2011	▂▂▂▂▂▂▃▃▃▃▃▃▃▃▃▃▃▃▃▃▃▃▃▂▂▂▂▂▂▂▂▂▂▂	EGHBALI M	1989	65.2	1989	2012	▃▃▃▃▃▃▃▃▃▃▃▃▃▃▃▃▃▃▃▃▃▃▃▃▂▂▂▂▂▂▂▂▂▂
NICOLETTI A	1989	55.18	1998	2012	▂▂▂▂▂▂▂▂▂▃▃▃▃▃▃▃▃▃▃▃▃▃▃▃▂▂▂▂▂▂▂▂▂▂	SADOSHIMA J	1989	64.51	1995	2011	▂▂▂▂▂▂▃▃▃▃▃▃▃▃▃▃▃▃▃▃▃▃▃▂▂▂▂▂▂▂▂▂▂▂
DIEZ J	1989	67.37	1999	2012	▂▂▂▂▂▂▂▂▂▂▃▃▃▃▃▃▃▃▃▃▃▃▃▃▂▂▂▂▂▂▂▂▂▂	SILVESTRE JS	1989	63.4	1999	2009	▂▂▂▂▂▂▂▂▂▂▃▃▃▃▃▃▃▃▃▃▃▂▂▂▂▂▂▂▂▂▂▂▂▂
SILVESTRE JS	1989	63.4	1999	2009	▂▂▂▂▂▂▂▂▂▂▃▃▃▃▃▃▃▃▃▃▃▂▂▂▂▂▂▂▂▂▂▂▂▂	CAMPBELL SE	1989	57.48	1992	2010	▂▂▂▃▃▃▃▃▃▃▃▃▃▃▃▃▃▃▃▃▃▃▂▂▂▂▂▂▂▂▂▂▂▂
PITT B	1989	117.47	2000	2011	▂▂▂▂▂▂▂▂▂▂▂▃▃▃▃▃▃▃▃▃▃▃▃▂▂▂▂▂▂▂▂▂▂▂	FUNDER JW	1989	56.65	1992	2013	▂▂▂▃▃▃▃▃▃▃▃▃▃▃▃▃▃▃▃▃▃▃▃▃▃▂▂▂▂▂▂▂▂▂
ROCHA R	1989	80.22	2001	2013	▂▂▂▂▂▂▂▂▂▂▂▂▃▃▃▃▃▃▃▃▃▃▃▃▃▂▂▂▂▂▂▂▂▂	PONIKOWSKI P	1989	56.62	2018	2022	▂▂▂▂▂▂▂▂▂▂▂▂▂▂▂▂▂▂▂▂▂▂▂▂▂▂▂▂▂▃▃▃▃▃
VASAN RS	1989	51.68	2001	2013	▂▂▂▂▂▂▂▂▂▂▂▂▃▃▃▃▃▃▃▃▃▃▃▃▃▂▂▂▂▂▂▂▂▂	NICOLETTI A	1989	55.18	1998	2012	▂▂▂▂▂▂▂▂▂▃▃▃▃▃▃▃▃▃▃▃▃▃▃▃▂▂▂▂▂▂▂▂▂▂
KIM RJ	1989	53.58	2005	2015	▂▂▂▂▂▂▂▂▂▂▂▂▂▂▂▂▃▃▃▃▃▃▃▃▃▃▃▂▂▂▂▂▂▂	LOMBES M	1989	55.07	1993	2009	▂▂▂▂▃▃▃▃▃▃▃▃▃▃▃▃▃▃▃▃▃▂▂▂▂▂▂▂▂▂▂▂▂▂
MOON JCC	1989	48.95	2006	2015	▂▂▂▂▂▂▂▂▂▂▂▂▂▂▂▂▂▃▃▃▃▃▃▃▃▃▃▂▂▂▂▂▂▂	KIM RJ	1989	53.58	2005	2015	▂▂▂▂▂▂▂▂▂▂▂▂▂▂▂▂▃▃▃▃▃▃▃▃▃▃▃▂▂▂▂▂▂▂
ILES L	1989	67.94	2010	2015	▂▂▂▂▂▂▂▂▂▂▂▂▂▂▂▂▂▂▂▂▂▃▃▃▃▃▃▂▂▂▂▂▂▂	VASAN RS	1989	51.68	2001	2013	▂▂▂▂▂▂▂▂▂▂▂▂▃▃▃▃▃▃▃▃▃▃▃▃▃▂▂▂▂▂▂▂▂▂
TRAVERS JG	1989	66.27	2018	2022	▂▂▂▂▂▂▂▂▂▂▂▂▂▂▂▂▂▂▂▂▂▂▂▂▂▂▂▂▂▃▃▃▃▃	KHALIL H	1989	50.23	2019	2022	▂▂▂▂▂▂▂▂▂▂▂▂▂▂▂▂▂▂▂▂▂▂▂▂▂▂▂▂▂▂▃▃▃▃
PONIKOWSKI P	1989	56.62	2018	2022	▂▂▂▂▂▂▂▂▂▂▂▂▂▂▂▂▂▂▂▂▂▂▂▂▂▂▂▂▂▃▃▃▃▃	CHOMCZYNSKI P	1989	49.25	1993	2008	▂▂▂▂▃▃▃▃▃▃▃▃▃▃▃▃▃▃▃▃▂▂▂▂▂▂▂▂▂▂▂▂▂▂
KHALIL H	1989	50.23	2019	2022	▂▂▂▂▂▂▂▂▂▂▂▂▂▂▂▂▂▂▂▂▂▂▂▂▂▂▂▂▂▂▃▃▃▃	MOON JCC	1989	48.95	2006	2015	▂▂▂▂▂▂▂▂▂▂▂▂▂▂▂▂▂▃▃▃▃▃▃▃▃▃▃▂▂▂▂▂▂▂
Q. Top 25 cited-authors with strongest beginning of citation bursts (2017-2022)						R. Top 25 cited-authors with the strongest strength of citation bursts (2017-2022)
Cited Authors	Year	Strength	Begin	End	2017 - 2022	Cited Authors	Year	Strength	Begin	End	2017 - 2022
WHITE SK	2017	17.41	2017	2018	▃▃▂▂▂▂	WHITE SK	2017	17.41	2017	2018	▃▃▂▂▂▂
NTUSI NAB	2017	13.58	2017	2018	▃▃▂▂▂▂	NTUSI NAB	2017	13.58	2017	2018	▃▃▂▂▂▂
MOZAFFARIAN D	2017	13.32	2017	2018	▃▃▂▂▂▂	MOZAFFARIAN D	2017	13.32	2017	2018	▃▃▂▂▂▂
UGANDER M	2017	13.03	2017	2018	▃▃▂▂▂▂	SMALL EM	2017	13.31	2018	2019	▂▃▃▂▂▂
PIECHNIK SK	2017	12.92	2017	2019	▃▃▃▂▂▂	UGANDER M	2017	13.03	2017	2018	▃▃▂▂▂▂
EDELMANN F	2017	12.38	2017	2019	▃▃▃▂▂▂	PIECHNIK SK	2017	12.92	2017	2019	▃▃▃▂▂▂
CALVIER L	2017	12.12	2017	2019	▃▃▃▂▂▂	EDELMANN F	2017	12.38	2017	2019	▃▃▃▂▂▂
HEINEKE J	2017	11.88	2017	2018	▃▃▂▂▂▂	CALVIER L	2017	12.12	2017	2019	▃▃▃▂▂▂
RUBINSHTEIN R	2017	11.88	2017	2018	▃▃▂▂▂▂	HEINEKE J	2017	11.88	2017	2018	▃▃▂▂▂▂
BROBERG CS	2017	11.85	2017	2019	▃▃▃▂▂▂	RUBINSHTEIN R	2017	11.88	2017	2018	▃▃▂▂▂▂
MOON JC	2017	11.11	2017	2018	▃▃▂▂▂▂	BROBERG CS	2017	11.85	2017	2019	▃▃▃▂▂▂
MILLER CA	2017	10.92	2017	2018	▃▃▂▂▂▂	VASQUEZ C	2017	11.69	2018	2019	▂▃▃▂▂▂
ANAND IS	2017	10.61	2017	2018	▃▃▂▂▂▂	QU XF	2017	11.26	2019	2020	▂▂▃▃▂▂
DASS S	2017	10.61	2017	2018	▃▃▂▂▂▂	MOON JC	2017	11.11	2017	2018	▃▃▂▂▂▂
KOTTKAMP H	2017	10.5	2017	2019	▃▃▃▂▂▂	MILLER CA	2017	10.92	2017	2018	▃▃▂▂▂▂
ALLESSIE M	2017	10.5	2017	2019	▃▃▃▂▂▂	SUTHAHAR NAVIN	2017	10.91	2019	2020	▂▂▃▃▂▂
KHAN R	2017	10.23	2017	2019	▃▃▃▂▂▂	ANAND IS	2017	10.61	2017	2018	▃▃▂▂▂▂
DABIR D	2017	10.18	2017	2018	▃▃▂▂▂▂	DASS S	2017	10.61	2017	2018	▃▃▂▂▂▂
TEERLINK JR	2017	10.18	2017	2018	▃▃▂▂▂▂	KOTTKAMP H	2017	10.5	2017	2019	▃▃▃▂▂▂
BANYPERSAD SM	2017	9.96	2017	2019	▃▃▃▂▂▂	ALLESSIE M	2017	10.5	2017	2019	▃▃▃▂▂▂
SMALL EM	2017	13.31	2018	2019	▂▃▃▂▂▂	KHAN R	2017	10.23	2017	2019	▃▃▃▂▂▂
VASQUEZ C	2017	11.69	2018	2019	▂▃▃▂▂▂	DABIR D	2017	10.18	2017	2018	▃▃▂▂▂▂
VILLARI B	2017	10.08	2018	2019	▂▃▃▂▂▂	TEERLINK JR	2017	10.18	2017	2018	▃▃▂▂▂▂
QU XF	2017	11.26	2019	2020	▂▂▃▃▂▂	VILLARI B	2017	10.08	2018	2019	▂▃▃▂▂▂
SUTHAHAR NAVIN	2017	10.91	2019	2020	▂▂▃▃▂▂	BANYPERSAD SM	2017	9.96	2017	2019	▃▃▃▂▂▂

## Sheet: references
S. Top 25 references with strongest beginning of citation bursts (1989-2022)
References	Year	Strength	Begin	End	1989 - 2022
Weber KT, 1991, CIRCULATION, V83, P1849, DOI 10.1161/01.CIR.83.6.1849, DOI	1991	44.58	1992	1996	▂▂▂▃▃▃▃▃▂▂▂▂▂▂▂▂▂▂▂▂▂▂▂▂▂▂▂▂▂▂▂▂▂▂
Pitt B, 1999, NEW ENGL J MED, V341, P709, DOI 10.1056/NEJM199909023411001, DOI	1999	68.18	2000	2004	▂▂▂▂▂▂▂▂▂▂▂▃▃▃▃▃▂▂▂▂▂▂▂▂▂▂▂▂▂▂▂▂▂▂
Brilla CG, 2000, CIRCULATION, V102, P1388, DOI 10.1161/01.CIR.102.12.1388, DOI	2000	43.31	2001	2005	▂▂▂▂▂▂▂▂▂▂▂▂▃▃▃▃▃▂▂▂▂▂▂▂▂▂▂▂▂▂▂▂▂▂
Pitt B, 2003, NEW ENGL J MED, V348, P1309, DOI 10.1056/NEJMoa030207, DOI	2003	55.22	2003	2008	▂▂▂▂▂▂▂▂▂▂▂▂▂▂▃▃▃▃▃▃▂▂▂▂▂▂▂▂▂▂▂▂▂▂
Iles L, 2008, J AM COLL CARDIOL, V52, P1574, DOI 10.1016/j.jacc.2008.06.049, DOI	2008	59.12	2009	2013	▂▂▂▂▂▂▂▂▂▂▂▂▂▂▂▂▂▂▂▂▃▃▃▃▃▂▂▂▂▂▂▂▂▂
Porter KE, 2009, PHARMACOL THERAPEUT, V123, P255, DOI 10.1016/j.pharmthera.2009.05.002, DOI	2009	44.95	2010	2014	▂▂▂▂▂▂▂▂▂▂▂▂▂▂▂▂▂▂▂▂▂▃▃▃▃▃▂▂▂▂▂▂▂▂
Flett AS, 2010, CIRCULATION, V122, P138, DOI 10.1161/CIRCULATIONAHA.109.930636, DOI	2010	79.41	2011	2015	▂▂▂▂▂▂▂▂▂▂▂▂▂▂▂▂▂▂▂▂▂▂▃▃▃▃▃▂▂▂▂▂▂▂
Ohanlon R, 2010, J AM COLL CARDIOL, V56, P867, DOI 10.1016/j.jacc.2010.05.010, DOI	2010	67.09	2011	2015	▂▂▂▂▂▂▂▂▂▂▂▂▂▂▂▂▂▂▂▂▂▂▃▃▃▃▃▂▂▂▂▂▂▂
Bruder O, 2010, J AM COLL CARDIOL, V56, P875, DOI 10.1016/j.jacc.2010.05.007, DOI	2010	51.85	2011	2015	▂▂▂▂▂▂▂▂▂▂▂▂▂▂▂▂▂▂▂▂▂▂▃▃▃▃▃▂▂▂▂▂▂▂
Leask A, 2010, CIRC RES, V106, P1675, DOI 10.1161/CIRCRESAHA.110.217737, DOI	2010	43.99	2011	2015	▂▂▂▂▂▂▂▂▂▂▂▂▂▂▂▂▂▂▂▂▂▂▃▃▃▃▃▂▂▂▂▂▂▂
Mewton N, 2011, J AM COLL CARDIOL, V57, P891, DOI 10.1016/j.jacc.2010.11.013, DOI	2011	61.42	2012	2016	▂▂▂▂▂▂▂▂▂▂▂▂▂▂▂▂▂▂▂▂▂▂▂▃▃▃▃▃▂▂▂▂▂▂
Ugander M, 2012, EUR HEART J, V33, P1268, DOI 10.1093/eurheartj/ehr481, DOI	2012	43.15	2013	2017	▂▂▂▂▂▂▂▂▂▂▂▂▂▂▂▂▂▂▂▂▂▂▂▂▃▃▃▃▃▂▂▂▂▂
Moon JC, 2013, J CARDIOVASC MAGN R, V15, P0, DOI 10.1186/1532-429X-15-92, DOI	2013	58.68	2014	2018	▂▂▂▂▂▂▂▂▂▂▂▂▂▂▂▂▂▂▂▂▂▂▂▂▂▃▃▃▃▃▂▂▂▂
Gulati A, 2013, JAMA-J AM MED ASSOC, V309, P896, DOI 10.1001/jama.2013.1363, DOI	2013	48.27	2014	2018	▂▂▂▂▂▂▂▂▂▂▂▂▂▂▂▂▂▂▂▂▂▂▂▂▂▃▃▃▃▃▂▂▂▂
Weber KT, 2013, NAT REV CARDIOL, V10, P15, DOI 10.1038/nrcardio.2012.158, DOI	2013	43.66	2014	2018	▂▂▂▂▂▂▂▂▂▂▂▂▂▂▂▂▂▂▂▂▂▂▂▂▂▃▃▃▃▃▂▂▂▂
Kong P, 2014, CELL MOL LIFE SCI, V71, P549, DOI 10.1007/s00018-013-1349-6, DOI	2014	73.91	2015	2019	▂▂▂▂▂▂▂▂▂▂▂▂▂▂▂▂▂▂▂▂▂▂▂▂▂▂▃▃▃▃▃▂▂▂
Elliott PM, 2014, EUR HEART J, V35, P2733, DOI 10.1093/eurheartj/ehu284, DOI	2014	48.47	2015	2019	▂▂▂▂▂▂▂▂▂▂▂▂▂▂▂▂▂▂▂▂▂▂▂▂▂▂▃▃▃▃▃▂▂▂
Chan RH, 2014, CIRCULATION, V130, P484, DOI 10.1161/CIRCULATIONAHA.113.007094, DOI	2014	44.2	2015	2019	▂▂▂▂▂▂▂▂▂▂▂▂▂▂▂▂▂▂▂▂▂▂▂▂▂▂▃▃▃▃▃▂▂▂
Lang RM, 2015, EUR HEART J-CARD IMG, V16, P233, DOI 10.1093/ehjci/jev014, DOI	2015	48.02	2017	2020	▂▂▂▂▂▂▂▂▂▂▂▂▂▂▂▂▂▂▂▂▂▂▂▂▂▂▂▂▃▃▃▃▂▂
Travers JG, 2016, CIRC RES, V118, P1021, DOI 10.1161/CIRCRESAHA.115.306565, DOI	2016	96.98	2018	2022	▂▂▂▂▂▂▂▂▂▂▂▂▂▂▂▂▂▂▂▂▂▂▂▂▂▂▂▂▂▃▃▃▃▃
Ponikowski P, 2016, EUR HEART J, V37, P2129, DOI 10.1093/eurheartj/ehw128, DOI	2016	72.64	2018	2022	▂▂▂▂▂▂▂▂▂▂▂▂▂▂▂▂▂▂▂▂▂▂▂▂▂▂▂▂▂▃▃▃▃▃
Messroghli DR, 2017, J CARDIOVASC MAGN R, V19, P0, DOI 10.1186/s12968-017-0389-8, DOI	2017	43.93	2018	2022	▂▂▂▂▂▂▂▂▂▂▂▂▂▂▂▂▂▂▂▂▂▂▂▂▂▂▂▂▂▃▃▃▃▃
Khalil H, 2017, J CLIN INVEST, V127, P3770, DOI 10.1172/JCI94753, DOI	2017	59.81	2019	2022	▂▂▂▂▂▂▂▂▂▂▂▂▂▂▂▂▂▂▂▂▂▂▂▂▂▂▂▂▂▂▃▃▃▃
Gonzalez A, 2018, J AM COLL CARDIOL, V71, P1696, DOI 10.1016/j.jacc.2018.02.021, DOI	2018	45.85	2019	2022	▂▂▂▂▂▂▂▂▂▂▂▂▂▂▂▂▂▂▂▂▂▂▂▂▂▂▂▂▂▂▃▃▃▃
Frangogiannis NG, 2019, MOL ASPECTS MED, V65, P70, DOI 10.1016/j.mam.2018.07.001, DOI	2019	61.86	2020	2022	▂▂▂▂▂▂▂▂▂▂▂▂▂▂▂▂▂▂▂▂▂▂▂▂▂▂▂▂▂▂▂▃▃▃
T. Top 25 references with the strongest strength of citation bursts (1989-2022)
References	Year	Strength	Begin	End	1989 - 2022
Travers JG, 2016, CIRC RES, V118, P1021, DOI 10.1161/CIRCRESAHA.115.306565, DOI	2016	96.98	2018	2022	▂▂▂▂▂▂▂▂▂▂▂▂▂▂▂▂▂▂▂▂▂▂▂▂▂▂▂▂▂▃▃▃▃▃
Flett AS, 2010, CIRCULATION, V122, P138, DOI 10.1161/CIRCULATIONAHA.109.930636, DOI	2010	79.41	2011	2015	▂▂▂▂▂▂▂▂▂▂▂▂▂▂▂▂▂▂▂▂▂▂▃▃▃▃▃▂▂▂▂▂▂▂
Kong P, 2014, CELL MOL LIFE SCI, V71, P549, DOI 10.1007/s00018-013-1349-6, DOI	2014	73.91	2015	2019	▂▂▂▂▂▂▂▂▂▂▂▂▂▂▂▂▂▂▂▂▂▂▂▂▂▂▃▃▃▃▃▂▂▂
Ponikowski P, 2016, EUR HEART J, V37, P2129, DOI 10.1093/eurheartj/ehw128, DOI	2016	72.64	2018	2022	▂▂▂▂▂▂▂▂▂▂▂▂▂▂▂▂▂▂▂▂▂▂▂▂▂▂▂▂▂▃▃▃▃▃
Pitt B, 1999, NEW ENGL J MED, V341, P709, DOI 10.1056/NEJM199909023411001, DOI	1999	68.18	2000	2004	▂▂▂▂▂▂▂▂▂▂▂▃▃▃▃▃▂▂▂▂▂▂▂▂▂▂▂▂▂▂▂▂▂▂
Ohanlon R, 2010, J AM COLL CARDIOL, V56, P867, DOI 10.1016/j.jacc.2010.05.010, DOI	2010	67.09	2011	2015	▂▂▂▂▂▂▂▂▂▂▂▂▂▂▂▂▂▂▂▂▂▂▃▃▃▃▃▂▂▂▂▂▂▂
Frangogiannis NG, 2019, MOL ASPECTS MED, V65, P70, DOI 10.1016/j.mam.2018.07.001, DOI	2019	61.86	2020	2022	▂▂▂▂▂▂▂▂▂▂▂▂▂▂▂▂▂▂▂▂▂▂▂▂▂▂▂▂▂▂▂▃▃▃
Mewton N, 2011, J AM COLL CARDIOL, V57, P891, DOI 10.1016/j.jacc.2010.11.013, DOI	2011	61.42	2012	2016	▂▂▂▂▂▂▂▂▂▂▂▂▂▂▂▂▂▂▂▂▂▂▂▃▃▃▃▃▂▂▂▂▂▂
Khalil H, 2017, J CLIN INVEST, V127, P3770, DOI 10.1172/JCI94753, DOI	2017	59.81	2019	2022	▂▂▂▂▂▂▂▂▂▂▂▂▂▂▂▂▂▂▂▂▂▂▂▂▂▂▂▂▂▂▃▃▃▃
Iles L, 2008, J AM COLL CARDIOL, V52, P1574, DOI 10.1016/j.jacc.2008.06.049, DOI	2008	59.12	2009	2013	▂▂▂▂▂▂▂▂▂▂▂▂▂▂▂▂▂▂▂▂▃▃▃▃▃▂▂▂▂▂▂▂▂▂
Moon JC, 2013, J CARDIOVASC MAGN R, V15, P0, DOI 10.1186/1532-429X-15-92, DOI	2013	58.68	2014	2018	▂▂▂▂▂▂▂▂▂▂▂▂▂▂▂▂▂▂▂▂▂▂▂▂▂▃▃▃▃▃▂▂▂▂
Pitt B, 2003, NEW ENGL J MED, V348, P1309, DOI 10.1056/NEJMoa030207, DOI	2003	55.22	2003	2008	▂▂▂▂▂▂▂▂▂▂▂▂▂▂▃▃▃▃▃▃▂▂▂▂▂▂▂▂▂▂▂▂▂▂
Bruder O, 2010, J AM COLL CARDIOL, V56, P875, DOI 10.1016/j.jacc.2010.05.007, DOI	2010	51.85	2011	2015	▂▂▂▂▂▂▂▂▂▂▂▂▂▂▂▂▂▂▂▂▂▂▃▃▃▃▃▂▂▂▂▂▂▂
Elliott PM, 2014, EUR HEART J, V35, P2733, DOI 10.1093/eurheartj/ehu284, DOI	2014	48.47	2015	2019	▂▂▂▂▂▂▂▂▂▂▂▂▂▂▂▂▂▂▂▂▂▂▂▂▂▂▃▃▃▃▃▂▂▂
Gulati A, 2013, JAMA-J AM MED ASSOC, V309, P896, DOI 10.1001/jama.2013.1363, DOI	2013	48.27	2014	2018	▂▂▂▂▂▂▂▂▂▂▂▂▂▂▂▂▂▂▂▂▂▂▂▂▂▃▃▃▃▃▂▂▂▂
Lang RM, 2015, EUR HEART J-CARD IMG, V16, P233, DOI 10.1093/ehjci/jev014, DOI	2015	48.02	2017	2020	▂▂▂▂▂▂▂▂▂▂▂▂▂▂▂▂▂▂▂▂▂▂▂▂▂▂▂▂▃▃▃▃▂▂
Gonzalez A, 2018, J AM COLL CARDIOL, V71, P1696, DOI 10.1016/j.jacc.2018.02.021, DOI	2018	45.85	2019	2022	▂▂▂▂▂▂▂▂▂▂▂▂▂▂▂▂▂▂▂▂▂▂▂▂▂▂▂▂▂▂▃▃▃▃
Porter KE, 2009, PHARMACOL THERAPEUT, V123, P255, DOI 10.1016/j.pharmthera.2009.05.002, DOI	2009	44.95	2010	2014	▂▂▂▂▂▂▂▂▂▂▂▂▂▂▂▂▂▂▂▂▂▃▃▃▃▃▂▂▂▂▂▂▂▂
Weber KT, 1991, CIRCULATION, V83, P1849, DOI 10.1161/01.CIR.83.6.1849, DOI	1991	44.58	1992	1996	▂▂▂▃▃▃▃▃▂▂▂▂▂▂▂▂▂▂▂▂▂▂▂▂▂▂▂▂▂▂▂▂▂▂
Chan RH, 2014, CIRCULATION, V130, P484, DOI 10.1161/CIRCULATIONAHA.113.007094, DOI	2014	44.2	2015	2019	▂▂▂▂▂▂▂▂▂▂▂▂▂▂▂▂▂▂▂▂▂▂▂▂▂▂▃▃▃▃▃▂▂▂
Leask A, 2010, CIRC RES, V106, P1675, DOI 10.1161/CIRCRESAHA.110.217737, DOI	2010	43.99	2011	2015	▂▂▂▂▂▂▂▂▂▂▂▂▂▂▂▂▂▂▂▂▂▂▃▃▃▃▃▂▂▂▂▂▂▂
Messroghli DR, 2017, J CARDIOVASC MAGN R, V19, P0, DOI 10.1186/s12968-017-0389-8, DOI	2017	43.93	2018	2022	▂▂▂▂▂▂▂▂▂▂▂▂▂▂▂▂▂▂▂▂▂▂▂▂▂▂▂▂▂▃▃▃▃▃
Weber KT, 2013, NAT REV CARDIOL, V10, P15, DOI 10.1038/nrcardio.2012.158, DOI	2013	43.66	2014	2018	▂▂▂▂▂▂▂▂▂▂▂▂▂▂▂▂▂▂▂▂▂▂▂▂▂▃▃▃▃▃▂▂▂▂
Brilla CG, 2000, CIRCULATION, V102, P1388, DOI 10.1161/01.CIR.102.12.1388, DOI	2000	43.31	2001	2005	▂▂▂▂▂▂▂▂▂▂▂▂▃▃▃▃▃▂▂▂▂▂▂▂▂▂▂▂▂▂▂▂▂▂
Ugander M, 2012, EUR HEART J, V33, P1268, DOI 10.1093/eurheartj/ehr481, DOI	2012	43.15	2013	2017	▂▂▂▂▂▂▂▂▂▂▂▂▂▂▂▂▂▂▂▂▂▂▂▂▃▃▃▃▃▂▂▂▂▂
U. Top 25 references with strongest beginning of citation bursts (2017-2022)
References	Year	Strength	Begin	End	2017 - 2022
Kong P, 2014, CELL MOL LIFE SCI, V71, P549, DOI 10.1007/s00018-013-1349-6, DOI	2014	39.17	2017	2019	▃▃▃▂▂▂
Moon JC, 2013, J CARDIOVASC MAGN R, V15, P0, DOI 10.1186/1532-429X-15-92, DOI	2013	31.02	2017	2018	▃▃▂▂▂▂
Elliott PM, 2014, EUR HEART J, V35, P2733, DOI 10.1093/eurheartj/ehu284, DOI	2014	23.25	2017	2019	▃▃▃▂▂▂
Paulus WJ, 2013, J AM COLL CARDIOL, V62, P263, DOI 10.1016/j.jacc.2013.02.092, DOI	2013	21.72	2017	2018	▃▃▂▂▂▂
Gulati A, 2013, JAMA-J AM MED ASSOC, V309, P896, DOI 10.1001/jama.2013.1363, DOI	2013	21.31	2017	2018	▃▃▂▂▂▂
Bull S, 2013, HEART, V99, P932, DOI 10.1136/heartjnl-2012-303052, DOI	2013	19.7	2017	2018	▃▃▂▂▂▂
Chan RH, 2014, CIRCULATION, V130, P484, DOI 10.1161/CIRCULATIONAHA.113.007094, DOI	2014	18.62	2017	2019	▃▃▃▂▂▂
Weber KT, 2013, NAT REV CARDIOL, V10, P15, DOI 10.1038/nrcardio.2012.158, DOI	2013	17.68	2017	2018	▃▃▂▂▂▂
Miller CA, 2013, CIRC-CARDIOVASC IMAG, V6, P373, DOI 10.1161/CIRCIMAGING.112.000192, DOI	2013	17.68	2017	2018	▃▃▂▂▂▂
Yancy CW, 2013, J AM COLL CARDIOL, V62, P0, DOI 10.1016/j.jacc.2013.05.019, DOI	2013	16.07	2017	2018	▃▃▂▂▂▂
Puntmann VO, 2013, JACC-CARDIOVASC IMAG, V6, P475, DOI 10.1016/j.jcmg.2012.08.019, DOI	2013	15.26	2017	2018	▃▃▂▂▂▂
Marrouche NF, 2014, JAMA-J AM MED ASSOC, V311, P498, DOI 10.1001/jama.2014.3, DOI	2014	14.98	2017	2019	▃▃▃▂▂▂
White SK, 2013, JACC-CARDIOVASC IMAG, V6, P955, DOI 10.1016/j.jcmg.2013.01.011, DOI	2013	14.05	2017	2018	▃▃▂▂▂▂
Moore-morris T, 2014, J CLIN INVEST, V124, P2921, DOI 10.1172/JCI74783, DOI	2014	13.76	2017	2019	▃▃▃▂▂▂
Liu CY, 2013, J AM COLL CARDIOL, V62, P1280, DOI 10.1016/j.jacc.2013.05.078, DOI	2013	13.25	2017	2018	▃▃▂▂▂▂
Mozaffarian D, 2016, CIRCULATION, V133, P0, DOI 10.1161/CIR.0000000000000350, DOI	2016	12.85	2017	2018	▃▃▂▂▂▂
Segura A, 2014, HEART FAIL REV, V19, P173, DOI 10.1007/s10741-012-9365-4, DOI	2014	11.1	2017	2019	▃▃▃▂▂▂
Schulz-menger J, 2013, J CARDIOVASC MAGN R, V15, P0, DOI 10.1186/1532-429X-15-35, DOI	2013	10.84	2017	2018	▃▃▂▂▂▂
Barone-rochette G, 2014, J AM COLL CARDIOL, V64, P144, DOI 10.1016/j.jacc.2014.02.612, DOI	2014	10.13	2017	2019	▃▃▃▂▂▂
Wong TC, 2014, EUR HEART J, V35, P657, DOI 10.1093/eurheartj/eht193, DOI	2014	9.89	2017	2019	▃▃▃▂▂▂
Davis J, 2014, J MOL CELL CARDIOL, V70, P9, DOI 10.1016/j.yjmcc.2013.10.019, DOI	2014	9.89	2017	2019	▃▃▃▂▂▂
Shinde AV, 2014, J MOL CELL CARDIOL, V70, P74, DOI 10.1016/j.yjmcc.2013.11.015, DOI	2014	9.99	2018	2019	▂▃▃▂▂▂
Zinman B, 2015, NEW ENGL J MED, V373, P2117, DOI 10.1056/NEJMoa1504720, DOI	2015	9.77	2018	2019	▂▃▃▂▂▂
Lang RM, 2015, EUR HEART J-CARD IMG, V16, P233, DOI 10.1093/ehjci/jev014, DOI	2015	12.99	2019	2020	▂▂▃▃▂▂
Frangogiannis NG, 2019, MOL ASPECTS MED, V65, P70, DOI 10.1016/j.mam.2018.07.001, DOI	2019	14.68	2020	2022	▂▂▂▃▃▃
V. Top 25 references with the strongest strength of citation bursts (2017-2022)
References	Year	Strength	Begin	End	2017 - 2022
Kong P, 2014, CELL MOL LIFE SCI, V71, P549, DOI 10.1007/s00018-013-1349-6, DOI	2014	39.17	2017	2019	▃▃▃▂▂▂
Moon JC, 2013, J CARDIOVASC MAGN R, V15, P0, DOI 10.1186/1532-429X-15-92, DOI	2013	31.02	2017	2018	▃▃▂▂▂▂
Elliott PM, 2014, EUR HEART J, V35, P2733, DOI 10.1093/eurheartj/ehu284, DOI	2014	23.25	2017	2019	▃▃▃▂▂▂
Paulus WJ, 2013, J AM COLL CARDIOL, V62, P263, DOI 10.1016/j.jacc.2013.02.092, DOI	2013	21.72	2017	2018	▃▃▂▂▂▂
Gulati A, 2013, JAMA-J AM MED ASSOC, V309, P896, DOI 10.1001/jama.2013.1363, DOI	2013	21.31	2017	2018	▃▃▂▂▂▂
Bull S, 2013, HEART, V99, P932, DOI 10.1136/heartjnl-2012-303052, DOI	2013	19.7	2017	2018	▃▃▂▂▂▂
Chan RH, 2014, CIRCULATION, V130, P484, DOI 10.1161/CIRCULATIONAHA.113.007094, DOI	2014	18.62	2017	2019	▃▃▃▂▂▂
Weber KT, 2013, NAT REV CARDIOL, V10, P15, DOI 10.1038/nrcardio.2012.158, DOI	2013	17.68	2017	2018	▃▃▂▂▂▂
Miller CA, 2013, CIRC-CARDIOVASC IMAG, V6, P373, DOI 10.1161/CIRCIMAGING.112.000192, DOI	2013	17.68	2017	2018	▃▃▂▂▂▂
Yancy CW, 2013, J AM COLL CARDIOL, V62, P0, DOI 10.1016/j.jacc.2013.05.019, DOI	2013	16.07	2017	2018	▃▃▂▂▂▂
Puntmann VO, 2013, JACC-CARDIOVASC IMAG, V6, P475, DOI 10.1016/j.jcmg.2012.08.019, DOI	2013	15.26	2017	2018	▃▃▂▂▂▂
Marrouche NF, 2014, JAMA-J AM MED ASSOC, V311, P498, DOI 10.1001/jama.2014.3, DOI	2014	14.98	2017	2019	▃▃▃▂▂▂
Frangogiannis NG, 2019, MOL ASPECTS MED, V65, P70, DOI 10.1016/j.mam.2018.07.001, DOI	2019	14.68	2020	2022	▂▂▂▃▃▃
White SK, 2013, JACC-CARDIOVASC IMAG, V6, P955, DOI 10.1016/j.jcmg.2013.01.011, DOI	2013	14.05	2017	2018	▃▃▂▂▂▂
Moore-morris T, 2014, J CLIN INVEST, V124, P2921, DOI 10.1172/JCI74783, DOI	2014	13.76	2017	2019	▃▃▃▂▂▂
Liu CY, 2013, J AM COLL CARDIOL, V62, P1280, DOI 10.1016/j.jacc.2013.05.078, DOI	2013	13.25	2017	2018	▃▃▂▂▂▂
Lang RM, 2015, EUR HEART J-CARD IMG, V16, P233, DOI 10.1093/ehjci/jev014, DOI	2015	12.99	2019	2020	▂▂▃▃▂▂
Mozaffarian D, 2016, CIRCULATION, V133, P0, DOI 10.1161/CIR.0000000000000350, DOI	2016	12.85	2017	2018	▃▃▂▂▂▂
Segura A, 2014, HEART FAIL REV, V19, P173, DOI 10.1007/s10741-012-9365-4, DOI	2014	11.1	2017	2019	▃▃▃▂▂▂
Schulz-menger J, 2013, J CARDIOVASC MAGN R, V15, P0, DOI 10.1186/1532-429X-15-35, DOI	2013	10.84	2017	2018	▃▃▂▂▂▂
Barone-rochette G, 2014, J AM COLL CARDIOL, V64, P144, DOI 10.1016/j.jacc.2014.02.612, DOI	2014	10.13	2017	2019	▃▃▃▂▂▂
Shinde AV, 2014, J MOL CELL CARDIOL, V70, P74, DOI 10.1016/j.yjmcc.2013.11.015, DOI	2014	9.99	2018	2019	▂▃▃▂▂▂
Wong TC, 2014, EUR HEART J, V35, P657, DOI 10.1093/eurheartj/eht193, DOI	2014	9.89	2017	2019	▃▃▃▂▂▂
Davis J, 2014, J MOL CELL CARDIOL, V70, P9, DOI 10.1016/j.yjmcc.2013.10.019, DOI	2014	9.89	2017	2019	▃▃▃▂▂▂
Zinman B, 2015, NEW ENGL J MED, V373, P2117, DOI 10.1056/NEJMoa1504720, DOI	2015	9.77	2018	2019	▂▃▃▂▂▂

## Sheet: Keywords
W. Top 25 keywords with strongest beginning of citation bursts (1989-2022)
Keywords	Year	Strength	Begin	End	1989 - 2022
left ventricular hypertrophy	1989	59.62	1991	2007	▂▂▃▃▃▃▃▃▃▃▃▃▃▃▃▃▃▃▃▂▂▂▂▂▂▂▂▂▂▂▂▂▂▂
blood pressure	1989	41.37	1991	2012	▂▂▃▃▃▃▃▃▃▃▃▃▃▃▃▃▃▃▃▃▃▃▃▃▂▂▂▂▂▂▂▂▂▂
collagen	1989	27.12	1991	2010	▂▂▃▃▃▃▃▃▃▃▃▃▃▃▃▃▃▃▃▃▃▃▂▂▂▂▂▂▂▂▂▂▂▂
spontaneously hypertensive rat	1989	22.61	1991	2006	▂▂▃▃▃▃▃▃▃▃▃▃▃▃▃▃▃▃▂▂▂▂▂▂▂▂▂▂▂▂▂▂▂▂
rat	1989	56.55	1992	2009	▂▂▂▃▃▃▃▃▃▃▃▃▃▃▃▃▃▃▃▃▃▂▂▂▂▂▂▂▂▂▂▂▂▂
angiotensin converting enzyme	1989	49.85	1992	2009	▂▂▂▃▃▃▃▃▃▃▃▃▃▃▃▃▃▃▃▃▃▂▂▂▂▂▂▂▂▂▂▂▂▂
aldosterone	1989	38.73	1992	2010	▂▂▂▃▃▃▃▃▃▃▃▃▃▃▃▃▃▃▃▃▃▃▂▂▂▂▂▂▂▂▂▂▂▂
hypertension	1989	34.58	1992	2010	▂▂▂▃▃▃▃▃▃▃▃▃▃▃▃▃▃▃▃▃▃▃▂▂▂▂▂▂▂▂▂▂▂▂
rat heart	1989	29.45	1992	2007	▂▂▂▃▃▃▃▃▃▃▃▃▃▃▃▃▃▃▃▂▂▂▂▂▂▂▂▂▂▂▂▂▂▂
congestive heart failure	1989	63.97	1993	2012	▂▂▂▂▃▃▃▃▃▃▃▃▃▃▃▃▃▃▃▃▃▃▃▃▂▂▂▂▂▂▂▂▂▂
messenger rna	1989	44.8	1993	2010	▂▂▂▂▃▃▃▃▃▃▃▃▃▃▃▃▃▃▃▃▃▃▂▂▂▂▂▂▂▂▂▂▂▂
hypertrophy	1989	36.98	1993	2009	▂▂▂▂▃▃▃▃▃▃▃▃▃▃▃▃▃▃▃▃▃▂▂▂▂▂▂▂▂▂▂▂▂▂
angiotensin ii	1989	106.78	1994	2011	▂▂▂▂▂▃▃▃▃▃▃▃▃▃▃▃▃▃▃▃▃▃▃▂▂▂▂▂▂▂▂▂▂▂
gene expression	1989	61.13	1994	2009	▂▂▂▂▂▃▃▃▃▃▃▃▃▃▃▃▃▃▃▃▃▂▂▂▂▂▂▂▂▂▂▂▂▂
smooth muscle cell	1989	43.92	1994	2011	▂▂▂▂▂▃▃▃▃▃▃▃▃▃▃▃▃▃▃▃▃▃▃▂▂▂▂▂▂▂▂▂▂▂
hypertensive rat	1989	24.8	1995	2011	▂▂▂▂▂▂▃▃▃▃▃▃▃▃▃▃▃▃▃▃▃▃▃▂▂▂▂▂▂▂▂▂▂▂
converting enzyme inhibition	1989	25.36	1996	2011	▂▂▂▂▂▂▂▃▃▃▃▃▃▃▃▃▃▃▃▃▃▃▃▂▂▂▂▂▂▂▂▂▂▂
mineralocorticoid receptor	1989	23.89	1996	2009	▂▂▂▂▂▂▂▃▃▃▃▃▃▃▃▃▃▃▃▃▃▂▂▂▂▂▂▂▂▂▂▂▂▂
nitric oxide	1989	30.47	1997	2012	▂▂▂▂▂▂▂▂▃▃▃▃▃▃▃▃▃▃▃▃▃▃▃▃▂▂▂▂▂▂▂▂▂▂
converting enzyme inhibitor	1989	22.38	1999	2012	▂▂▂▂▂▂▂▂▂▂▃▃▃▃▃▃▃▃▃▃▃▃▃▃▂▂▂▂▂▂▂▂▂▂
in vivo	1989	22.05	1999	2011	▂▂▂▂▂▂▂▂▂▂▃▃▃▃▃▃▃▃▃▃▃▃▃▂▂▂▂▂▂▂▂▂▂▂
spironolactone	1989	33.19	2001	2009	▂▂▂▂▂▂▂▂▂▂▂▂▃▃▃▃▃▃▃▃▃▂▂▂▂▂▂▂▂▂▂▂▂▂
left ventricular dysfunction	1989	22.23	2002	2009	▂▂▂▂▂▂▂▂▂▂▂▂▂▃▃▃▃▃▃▃▃▂▂▂▂▂▂▂▂▂▂▂▂▂
transgenic mice	1989	24.26	2003	2012	▂▂▂▂▂▂▂▂▂▂▂▂▂▂▃▃▃▃▃▃▃▃▃▃▂▂▂▂▂▂▂▂▂▂
matrix metalloproteinase	1989	27.3	2004	2010	▂▂▂▂▂▂▂▂▂▂▂▂▂▂▂▃▃▃▃▃▃▃▂▂▂▂▂▂▂▂▂▂▂▂
X. Top 25 keywords with the strongest strength of citation bursts (2000-2022)
Keywords	Year	Strength	Begin	End	1989 - 2022
angiotensin ii	1989	106.78	1994	2011	▂▂▂▂▂▃▃▃▃▃▃▃▃▃▃▃▃▃▃▃▃▃▃▂▂▂▂▂▂▂▂▂▂▂
congestive heart failure	1989	63.97	1993	2012	▂▂▂▂▃▃▃▃▃▃▃▃▃▃▃▃▃▃▃▃▃▃▃▃▂▂▂▂▂▂▂▂▂▂
gene expression	1989	61.13	1994	2009	▂▂▂▂▂▃▃▃▃▃▃▃▃▃▃▃▃▃▃▃▃▂▂▂▂▂▂▂▂▂▂▂▂▂
left ventricular hypertrophy	1989	59.62	1991	2007	▂▂▃▃▃▃▃▃▃▃▃▃▃▃▃▃▃▃▃▂▂▂▂▂▂▂▂▂▂▂▂▂▂▂
rat	1989	56.55	1992	2009	▂▂▂▃▃▃▃▃▃▃▃▃▃▃▃▃▃▃▃▃▃▂▂▂▂▂▂▂▂▂▂▂▂▂
angiotensin converting enzyme	1989	49.85	1992	2009	▂▂▂▃▃▃▃▃▃▃▃▃▃▃▃▃▃▃▃▃▃▂▂▂▂▂▂▂▂▂▂▂▂▂
messenger rna	1989	44.8	1993	2010	▂▂▂▂▃▃▃▃▃▃▃▃▃▃▃▃▃▃▃▃▃▃▂▂▂▂▂▂▂▂▂▂▂▂
smooth muscle cell	1989	43.92	1994	2011	▂▂▂▂▂▃▃▃▃▃▃▃▃▃▃▃▃▃▃▃▃▃▃▂▂▂▂▂▂▂▂▂▂▂
blood pressure	1989	41.37	1991	2012	▂▂▃▃▃▃▃▃▃▃▃▃▃▃▃▃▃▃▃▃▃▃▃▃▂▂▂▂▂▂▂▂▂▂
aldosterone	1989	38.73	1992	2010	▂▂▂▃▃▃▃▃▃▃▃▃▃▃▃▃▃▃▃▃▃▃▂▂▂▂▂▂▂▂▂▂▂▂
hypertrophy	1989	36.98	1993	2009	▂▂▂▂▃▃▃▃▃▃▃▃▃▃▃▃▃▃▃▃▃▂▂▂▂▂▂▂▂▂▂▂▂▂
hypertension	1989	34.58	1992	2010	▂▂▂▃▃▃▃▃▃▃▃▃▃▃▃▃▃▃▃▃▃▃▂▂▂▂▂▂▂▂▂▂▂▂
spironolactone	1989	33.19	2001	2009	▂▂▂▂▂▂▂▂▂▂▂▂▃▃▃▃▃▃▃▃▃▂▂▂▂▂▂▂▂▂▂▂▂▂
nitric oxide	1989	30.47	1997	2012	▂▂▂▂▂▂▂▂▃▃▃▃▃▃▃▃▃▃▃▃▃▃▃▃▂▂▂▂▂▂▂▂▂▂
rat heart	1989	29.45	1992	2007	▂▂▂▃▃▃▃▃▃▃▃▃▃▃▃▃▃▃▃▂▂▂▂▂▂▂▂▂▂▂▂▂▂▂
matrix metalloproteinase	1989	27.3	2004	2010	▂▂▂▂▂▂▂▂▂▂▂▂▂▂▂▃▃▃▃▃▃▃▂▂▂▂▂▂▂▂▂▂▂▂
collagen	1989	27.12	1991	2010	▂▂▃▃▃▃▃▃▃▃▃▃▃▃▃▃▃▃▃▃▃▃▂▂▂▂▂▂▂▂▂▂▂▂
converting enzyme inhibition	1989	25.36	1996	2011	▂▂▂▂▂▂▂▃▃▃▃▃▃▃▃▃▃▃▃▃▃▃▃▂▂▂▂▂▂▂▂▂▂▂
hypertensive rat	1989	24.8	1995	2011	▂▂▂▂▂▂▃▃▃▃▃▃▃▃▃▃▃▃▃▃▃▃▃▂▂▂▂▂▂▂▂▂▂▂
transgenic mice	1989	24.26	2003	2012	▂▂▂▂▂▂▂▂▂▂▂▂▂▂▃▃▃▃▃▃▃▃▃▃▂▂▂▂▂▂▂▂▂▂
mineralocorticoid receptor	1989	23.89	1996	2009	▂▂▂▂▂▂▂▃▃▃▃▃▃▃▃▃▃▃▃▃▃▂▂▂▂▂▂▂▂▂▂▂▂▂
spontaneously hypertensive rat	1989	22.61	1991	2006	▂▂▃▃▃▃▃▃▃▃▃▃▃▃▃▃▃▃▂▂▂▂▂▂▂▂▂▂▂▂▂▂▂▂
converting enzyme inhibitor	1989	22.38	1999	2012	▂▂▂▂▂▂▂▂▂▂▃▃▃▃▃▃▃▃▃▃▃▃▃▃▂▂▂▂▂▂▂▂▂▂
left ventricular dysfunction	1989	22.23	2002	2009	▂▂▂▂▂▂▂▂▂▂▂▂▂▃▃▃▃▃▃▃▃▂▂▂▂▂▂▂▂▂▂▂▂▂
in vivo	1989	22.05	1999	2011	▂▂▂▂▂▂▂▂▂▂▃▃▃▃▃▃▃▃▃▃▃▃▃▂▂▂▂▂▂▂▂▂▂▂
Y. Top 25 keywords with strongest beginning of citation bursts (2017-2022)
Keywords	Year	Strength	Begin	End	2017 - 2022
spontaneously hypertensive rat	2017	7.19	2017	2018	▃▃▂▂▂▂
implantable cardioverter defibrillator	2017	6.43	2017	2018	▃▃▂▂▂▂
tissue inhibitor	2017	5.67	2017	2018	▃▃▂▂▂▂
cancer cell	2017	5.67	2017	2018	▃▃▂▂▂▂
trial	2017	5.3	2017	2018	▃▃▂▂▂▂
idiopathic dilated cardiomyopathy	2017	5.3	2017	2018	▃▃▂▂▂▂
hypertensive heart disease	2017	5.3	2017	2018	▃▃▂▂▂▂
diastolicdysfunction	2017	4.79	2017	2018	▃▃▂▂▂▂
hypertensive rat	2017	4.54	2017	2018	▃▃▂▂▂▂
nonischemic cardiomyopathy	2017	4.48	2017	2019	▃▃▃▂▂▂
lategadolinium enhancement	2017	4.16	2017	2018	▃▃▂▂▂▂
heart association	2017	4.16	2017	2018	▃▃▂▂▂▂
low flow	2017	4.16	2017	2018	▃▃▂▂▂▂
lysyl oxidase	2017	5.15	2018	2019	▂▃▃▂▂▂
recurrence	2017	4	2018	2020	▂▃▃▃▂▂
native t1	2017	3.89	2018	2019	▂▃▃▂▂▂
update	2017	5.14	2019	2022	▂▂▃▃▃▃
stimulation	2017	4.83	2019	2022	▂▂▃▃▃▃
endothelial growth factor	2017	4.8	2019	2020	▂▂▃▃▂▂
renin-angiotensin system	2017	4.11	2019	2020	▂▂▃▃▂▂
europeanassociation	2017	4.11	2019	2020	▂▂▃▃▂▂
circular rna	2017	5.57	2020	2022	▂▂▂▃▃▃
cardiorenal syndrome	2017	4.49	2020	2022	▂▂▂▃▃▃
perfusion	2017	4.17	2020	2022	▂▂▂▃▃▃
reactive oxygen specy	2017	3.85	2020	2022	▂▂▂▃▃▃
Z. Top 25 keywords with the strongest strength of citation bursts (2017-2022)
Keywords	Year	Strength	Begin	End	2017 - 2022
spontaneously hypertensive rat	2017	7.19	2017	2018	▃▃▂▂▂▂
implantable cardioverter defibrillator	2017	6.43	2017	2018	▃▃▂▂▂▂
tissue inhibitor	2017	5.67	2017	2018	▃▃▂▂▂▂
cancer cell	2017	5.67	2017	2018	▃▃▂▂▂▂
circular rna	2017	5.57	2020	2022	▂▂▂▃▃▃
trial	2017	5.3	2017	2018	▃▃▂▂▂▂
idiopathic dilated cardiomyopathy	2017	5.3	2017	2018	▃▃▂▂▂▂
hypertensive heart disease	2017	5.3	2017	2018	▃▃▂▂▂▂
lysyl oxidase	2017	5.15	2018	2019	▂▃▃▂▂▂
update	2017	5.14	2019	2022	▂▂▃▃▃▃
stimulation	2017	4.83	2019	2022	▂▂▃▃▃▃
endothelial growth factor	2017	4.8	2019	2020	▂▂▃▃▂▂
diastolicdysfunction	2017	4.79	2017	2018	▃▃▂▂▂▂
hypertensive rat	2017	4.54	2017	2018	▃▃▂▂▂▂
cardiorenal syndrome	2017	4.49	2020	2022	▂▂▂▃▃▃
nonischemic cardiomyopathy	2017	4.48	2017	2019	▃▃▃▂▂▂
perfusion	2017	4.17	2020	2022	▂▂▂▃▃▃
lategadolinium enhancement	2017	4.16	2017	2018	▃▃▂▂▂▂
heart association	2017	4.16	2017	2018	▃▃▂▂▂▂
low flow	2017	4.16	2017	2018	▃▃▂▂▂▂
renin-angiotensin system	2017	4.11	2019	2020	▂▂▃▃▂▂
europeanassociation	2017	4.11	2019	2020	▂▂▃▃▂▂
recurrence	2017	4	2018	2020	▂▃▃▃▂▂
native t1	2017	3.89	2018	2019	▂▃▃▂▂▂
reactive oxygen specy	2017	3.85	2020	2022	▂▂▂▃▃▃
