# Supplementary material for: Trends in worldwide research on cardiac fibrosis over the period 1989–2022: a bibliometric study
Source: Front Cardiovasc Med. 2023 Jun 5;10:1182606. doi: 10.3389/fcvm.2023.1182606 (PMC10277498; doi:10.3389/fcvm.2023.1182606)
Supplement: Supplementary Table S4 — Summary of the largest clusters identified for the author co-citation network (2017–2022) obtained with CiteSpace. [file Table4.xlsx]

## Sheet: Sheet1
Summary of the largest clusters identified for co-authors network of references (1989-2022)
Cluster ID	Size	Silhouette score	Mean (Year)	Top five extracted terms based on keywords (Log-likelihood ratio algorithm; p-level)
0	92	0.974	2017	angiotensin ii (19.88, 1.0E-4); magnetic resonance imaging (14.86, 0.001); cardiac magnetic resonance (11.59, 0.001); atrial fibrillation (11.32, 0.001); aortic stenosis (10.28, 0.005)
1	88	0.958	2015	cardiac fibrosis (21.2, 1.0E-4); aortic stenosis (20.51, 1.0E-4); t1 mapping (20.51, 1.0E-4); ecv (15.15, 1.0E-4); cardiovascular magnetic resonance (10.51, 0.005)
2	86	0.929	2014	heart failure (12.78, 0.001); epigenetic (12.72, 0.001); biomarkers (12.04, 0.001); cardiac fibroblasts (10.96, 0.001); arterial hypertension (9.53, 0.005)
4	47	0.991	2015	iron overload (16.59, 1.0E-4); genotype (16.59, 1.0E-4); glucose metabolism (11.04, 0.001); multimodality imaging (11.04, 0.001); cardiac magnetic resonance (11.04, 0.001)
6	33	0.983	2018	cardiomyocyte (10.3, 0.005); extracellular volume fraction (5.14, 0.05); histological validation (5.14, 0.05); paediatric heart transplantation (5.14, 0.05); camp response element-binding protein (5.14, 0.05)
10	19	1	2014	t-1 mapping (20.79, 1.0E-4); catheter ablation (12.36, 0.001); idiopathic cardiomyopathy (12.36, 0.001); atrial fibrillation (11.14, 0.001); late gadolinium enhancement (8.64, 0.005)
12	18	0.968	2016	cardiac hypertrophy (14.32, 0.001); akt (9.55, 0.005); cardiac fibrosis (9.24, 0.005); syringaresinol (6.22, 0.05); arctiin (6.22, 0.05)
17	14	0.98	2011	fabry disease (30.06, 1.0E-4); cardiomyopathy (20.74, 1.0E-4); hypertrophy (12.12, 0.001); echocardiography (8.43, 0.005); left ventricular function (7.44, 0.01)
18	13	1	2010	coronary microvasculature (8.16, 0.005); cardiac function (8.16, 0.005); advanced glycation end-products (8.16, 0.005); pressure-overload hypertrophy (8.16, 0.005); anti-fibrotic therapy (8.16, 0.005)
26	10	1	2017	idiopathic pulmonary fibrosis (9.18, 0.005); lncrna pfl (9.18, 0.005); ptafr (9.18, 0.005); mir-328 (9.18, 0.005); aspirin (9.18, 0.005)
42	7	1	2012	cardiac pressure overload (8.39, 0.005); diastolic dysfunction (8.39, 0.005); ace inhibition (8.39, 0.005); coronary artery bypass graft surgery (8.39, 0.005); enos inhibition (8.39, 0.005)
