# Supplementary material for: Trends in worldwide research on cardiac fibrosis over the period 1989–2022: a bibliometric study
Source: Front Cardiovasc Med. 2023 Jun 5;10:1182606. doi: 10.3389/fcvm.2023.1182606 (PMC10277498; doi:10.3389/fcvm.2023.1182606)
Supplement: Supplementary Table S5 — The top countries and institutions (1989–2022 and 2017–2022 period). [file Table5.xlsx]

## Sheet: Sheet1
Summary of the largest clusters identified for the author co-citation network (2017-2022)
Cluster ID	Size	Silhouette score	Mean (Year)	Top five extracted terms based on keywords (Log-likelihood ratio algorithm; p-level)
0	194	0.886	2018	cardiac fibrosis (208, 1.0E-4); cardiac fibroblasts (95.81, 1.0E-4); myofibroblast (72.37, 1.0E-4); cardiac magnetic resonance (67.27, 1.0E-4); fibroblast (61.37, 1.0E-4)
1	141	0.911	2018	heart failure (199.56, 1.0E-4); galectin-3 (129.67, 1.0E-4); heart failure with preserved ejection fraction (104.1, 1.0E-4); hfpef (66.93, 1.0E-4); diastolic dysfunction (56.65, 1.0E-4)
2	134	0.896	2018	microrna (84.36, 1.0E-4); cardiac fibrosis (43.49, 1.0E-4); aortic stenosis (42.08, 1.0E-4); cardiac magnetic resonance (34.91, 1.0E-4); t1 mapping (34.86, 1.0E-4)
3	103	0.864	2017	t1 mapping (194.21, 1.0E-4); cardiac fibrosis (105.89, 1.0E-4); cardiovascular magnetic resonance (104.07, 1.0E-4); cardiac magnetic resonance (80.33, 1.0E-4); extracellular volume (68.43, 1.0E-4)
4	90	0.955	2018	atrial fibrillation (774.05, 1.0E-4); atrial fibrosis (317.84, 1.0E-4); catheter ablation (107.02, 1.0E-4); atrial remodeling (75.21, 1.0E-4); myocardial fibrosis (48.48, 1.0E-4)
5	71	0.904	2019	diabetic cardiomyopathy (210.81, 1.0E-4); diabetes (56.77, 1.0E-4); oxidative stress (41.5, 1.0E-4); hypertrophic cardiomyopathy (38.74, 1.0E-4); apoptosis (37.89, 1.0E-4)
6	62	0.907	2018	aortic stenosis (416.44, 1.0E-4); mitral valve prolapse (94.8, 1.0E-4); aortic valve replacement (89.79, 1.0E-4); cardiac fibrosis (82.75, 1.0E-4); aortic valve stenosis (77.13, 1.0E-4)
7	57	0.944	2018	hypertrophic cardiomyopathy (500.2, 1.0E-4); sudden cardiac death (66.72, 1.0E-4); hypertrophic cardiomyopathy (65.95, 1.0E-4); cardiac fibrosis (57.05, 1.0E-4); late gadolinium enhancement (40.47, 1.0E-4)
8	7	0.993	2019	cardiac hypertrophy (46.54, 1.0E-4); rna-seq (15.46, 1.0E-4); atrial fibrillation (14.66, 0.001); myocardial fibrosis (11.09, 0.001); fibrosis (10.76, 0.005)
