# Supplementary material for: Trends in worldwide research on cardiac fibrosis over the period 1989–2022: a bibliometric study
Source: Front Cardiovasc Med. 2023 Jun 5;10:1182606. doi: 10.3389/fcvm.2023.1182606 (PMC10277498; doi:10.3389/fcvm.2023.1182606)
Supplement: Supplementary Table S6 — Average citations and total link strength of countries, institutions, journals, references, and authors per cluster based on bibliographic coupling analysis. [file Table6.xlsx]

## Sheet: Sheet1
1989-2022 period
Countries ranked by centrality	Betweenness centrality	Countries ranked by citation counts	Total number of ciations	Institutions ranked by centrality	Betweenness centrality	Institutions ranked by citation counts	Total number of ciations
USA	0.59	USA	3814	Harvard Univ	0.06	Shanghai Jiao Tong Univ	185
FRANCE	0.27	PEOPLES R CHINA	3544	Massachusetts Gen Hosp	0.05	Nanjing Med Univ	180
GERMANY	0.25	GERMANY	1146	INSERM	0.05	Capital Med Univ	165
ITALY	0.2	JAPAN	1031	Univ Melbourne	0.04	Monash Univ	162
JAPAN	0.17	ENGLAND	773	Univ Navarra	0.04	Wuhan Univ	149
ENGLAND	0.17	ITALY	720	Leiden Univ	0.04	Harvard Med Sch	146
CANADA	0.16	CANADA	661	Osaka Univ	0.04	Harbin Med Univ	142
SPAIN	0.12	AUSTRALIA	541	Univ Tokyo	0.04	Univ Melbourne	141
SWITZERLAND	0.11	NETHERLANDS	489	Monash Univ	0.03	Harvard Univ	133
AUSTRALIA	0.09	FRANCE	485	Mayo Clin	0.03	Shandong Univ	129
2017-2022 period
Countries ranked by centrality	Betweenness centrality	Countries ranked by citation counts	Total number of ciations	Institutions ranked by centrality	Betweenness centrality	Institutions ranked by citation counts	Total number of ciations
USA	0.27	PEOPLES R CHINA	2592	Univ Pittsburgh	0.09	Shanghai Jiao Tong Univ	145
ENGLAND	0.18	USA	1777	Univ Penn	0.07	Nanjing Med Univ	143
FRANCE	0.16	GERMANY	516	Brigham & Womens Hosp	0.07	Harvard Med Sch	135
CANADA	0.13	ENGLAND	462	UCL	0.06	Wuhan Univ	113
GERMANY	0.11	ITALY	373	Johns Hopkins Univ	0.06	Fudan Univ	106
SPAIN	0.11	JAPAN	324	Leiden Univ	0.06	Capital Med Univ	104
ITALY	0.1	CANADA	311	Massachusetts Gen Hosp	0.06	Huazhong Univ Sci & Technol	94
NETHERLANDS	0.08	NETHERLANDS	253	Columbia Univ	0.06	Harbin Med Univ	88
TAIWAN	0.08	AUSTRALIA	246	NHLBI	0.06	DZHK German Ctr Cardiovasc Res	81
JAPAN	0.06	SPAIN	233	Univ Toronto	0.05	Univ Toronto	79
