# Supplementary material for: Trends in worldwide research on cardiac fibrosis over the period 1989–2022: a bibliometric study
Source: Front Cardiovasc Med. 2023 Jun 5;10:1182606. doi: 10.3389/fcvm.2023.1182606 (PMC10277498; doi:10.3389/fcvm.2023.1182606)
Supplement: Supplementary file 19 [file Table7.xlsx]

## Sheet: Countries
Countries	Total Link Strength	Avg. citations	Cluster
albania	997	6	2
algeria	1159	16	1
argentina	37813	23.2273	1
armenia	0	11	4
australia	828094	45.3553	1
austria	183526	42.8966	2
azerbaijan	152	0	1
bangladesh	995	4	1
belarus	8579	296	1
belgium	345717	43.5549	2
brazil	332467	23.0769	1
bulgaria	11795	3	2
cameroon	2556	1.5	3
canada	993772	43.1751	1
chile	53483	34.7674	1
colombia	21078	5.1667	1
costa rica	1991	5.5	2
croatia	41014	7.8824	2
cuba	526	2	1
cyprus	13815	33	2
czech republic	100660	20.5469	1
czechoslovakia	89	0	2
denmark	195058	27.7188	2
egypt	74988	13.2821	1
england	1412788	41.8103	1
ethiopia	797	13	1
fed rep ger	380	2	1
finland	105883	33.6184	1
france	670417	49.0855	1
germany	1515547	40.8108	1
ghana	1392	5.5	1
greece	260950	21.6918	2
hong kong	8	2	1
hungary	43601	27.6444	2
iceland	2773	26	2
india	144908	19.3382	1
indonesia	18212	17.8571	3
iran	109046	15.9324	1
iraq	422	27	1
ireland	85711	33.9111	1
israel	55230	32.64	1
italy	1135874	30.3085	1
japan	945248	32.95	1
jordan	18486	17.5	1
kazakhstan	6087	55	2
kenya	3828	7.8	1
kuwait	4951	21.75	1
kyrgyzstan	884	3	2
latvia	757	12	2
lebanon	16900	13	1
libya	789	4	1
lithuania	31996	16.2308	2
luxembourg	5356	7.5	2
malaysia	38201	12.8519	1
mexico	35361	23.5455	1
monaco	11117	6.6667	2
morocco	1190	8.3333	1
nepal	4981	1	1
netherlands	883432	41.4602	1
new caledonia	353	7	3
new zealand	74088	17.3125	2
nicaragua	903	11	1
north ireland	6897	20.25	1
north macedonia	6345	12	2
norway	174153	38.8842	2
oman	4608	6.4	1
pakistan	22282	17.6667	1
panama	1017	22.5	1
peoples r china	2632851	16.9696	1
peru	9419	13.125	1
philippines	135	2	1
poland	217839	15.9231	2
portugal	138505	16.5067	2
qatar	28841	20.7222	1
rep congo	3605	3.5	3
republic of arm	284	3	1
romania	162479	18.3125	2
russia	122204	10.2973	1
saudi arabia	51595	15.8605	1
scotland	279682	49.1562	2
serbia	43212	12.2917	2
sierra leone	3605	3.5	3
singapore	224800	38.2157	2
slovakia	58122	29.0732	1
slovenia	12713	39.375	2
south africa	45487	23.1429	3
south korea	285378	19.3659	1
spain	770541	42.6698	1
sri lanka	1324	39	1
sudan	252	0	1
sweden	255862	54.8471	2
switzerland	346875	43.9695	1
taiwan	280704	21.1172	1
tanzania	195	59	3
thailand	63435	25.7805	1
tunisia	11167	9.5714	2
turkey	153412	11.8323	2
u arab emirates	28483	40.75	1
uganda	1624	4.5	2
ukraine	13070	3.2727	1
uruguay	382	5	1
usa	4295363	45.948	1
venezuela	2356	14.75	1
vietnam	9249	8	1
wales	20598	25.6154	3
yugoslavia	515	18.5	1
zambia	3605	3.5	3
zimbabwe	455	1	3
sri lanka	425	7.5	1
st kitts & nevi	30	0	2
st lucia	5043	3	1
sudan	1981	0	2
sweden	2654429	32.6323	2
switzerland	1296969	25.2463	1
syria	5176	0	2
taiwan	415474	12.7036	1
tanzania	318	12.5	1
thailand	132968	7.1897	1
trinidad tobago	15546	15.6667	1
tunisia	17704	5.9444	3
turkey	640715	9.0626	1
u arab emirates	65614	22.9545	2
uganda	10	0	1
ukraine	19955	18.6667	1
uruguay	7266	3.8333	1
usa	16460870	33.3111	1
venezuela	6860	68.3333	1
vietnam	4901	2.9	1
wales	164335	31.3011	2

## Sheet: Institutions
Institutions	Total Link Strength	Avg. citations	Cluster
aalborg univ	33563	45.7059	2
aarhus univ hosp	19832	25.2941	3
acad sinica	30458	35.3333	1
albert einstein coll med	211658	104.177	1
alfred hosp	150531	92.8475	2
alton ochsner med fdn & ochsner clin	27372	43.0833	3
anhui med univ	59601	23.5156	1
aristotle univ thessaloniki	51293	18.963	2
asia univ	33046	15.2564	1
baker heart & diabet inst	109462	30.4211	3
baker idi heart & diabet inst	110502	90.0625	3
baker med res inst	16027	95.5333	3
barts hlth nhs trust	38535	23.5294	2
baylor coll med	106210	55.4524	1
baylor univ	44797	46.9714	3
beijing key lab cardiovasc receptors res	28796	26.3333	1
beijing univ chinese med	50170	12.1628	1
berlin inst hlth	43638	21.2667	3
beth israel deaconess med ctr	82317	113.895	2
boston childrens hosp	60013	33.1034	2
boston univ	122941	66.4933	3
brigham & womens hosp	275897	70.0924	2
brown univ	42378	15.4848	1
cairo univ	20003	12	1
capital med univ	196227	22.4327	1
careggi univ hosp	39861	50.8	2
carlos iii inst hlth	93527	35.619	3
case western reserve univ	61839	25.2439	2
catholic univ korea	17050	16.3333	3
catholic univ louvain	71586	43.7778	2
cedars sinai med ctr	90991	39.6667	2
cent s univ	44274	25.6667	1
cent south univ	67246	11.3167	1
chang gung mem hosp	19918	13	1
chang gung univ	50870	18.7027	1
charite	113156	61.4259	3
charite univ med berlin	154796	31.8955	3
charles univ prague	53034	17.9444	3
chiba univ	20796	24.6897	1
childrens hosp philadelphia	53443	49.8667	4
china acad chinese med sci	37092	8.1562	1
china med univ	82314	17.6162	1
china med univ hosp	24727	26.4	1
china pharmaceut univ	32982	15.2059	1
chinese acad med sci	166802	23.181	1
chinese acad med sci & peking union med coll	97779	6.6154	1
chinese acad sci	70632	17.4528	1
chinese peoples liberat army gen hosp	36897	21.875	1
chinese univ hong kong	54468	37.2941	1
chongqing med univ	65145	8.5455	1
chonnam natl univ hosp	14093	31.75	1
chung shan med univ	17734	22.8333	1
cincinnati childrens hosp	27988	62.0667	4
cincinnati childrens hosp med ctr	95353	52.8667	4
cleveland clin	193667	51.6413	2
cleveland clin fdn	33150	47.3846	2
cnr	69281	31.1373	2
columbia univ	74099	25.5185	2
comenius univ	47148	30.6875	3
copenhagen univ hosp	36163	11.95	2
cornell univ	24344	21	3
dalhousie univ	34733	24.4348	1
dalian med univ	32718	13.8718	1
deutsch herzzentrum berlin	86474	73.6667	2
dokkyo univ	8682	36.4737	3
duke univ	120634	39.4861	2
dzhk german ctr cardiovasc res	189247	29.0213	2
emory univ	87622	43.6727	2
erasmus mc	53397	25.2121	2
far eastern mem hosp	49313	19.8929	3
fdn g monasterio cnr reg toscana	25826	16.4118	2
fdn toscana gabriele monasterio	52900	20.0625	2
fiocruz ms	8590	25.3529	1
flinders univ s australia	35404	26.6667	2
fourth mil med univ	60274	23.7937	1
free univ berlin	49025	39.875	3
fudan univ	156724	17.295	1
fujian med univ	26141	8.7647	1
george washington univ	16331	21.8667	2
german ctr cardiovasc res	26792	38.4	1
german ctr cardiovasc res dzhk	102515	25.9	3
gifu univ	19311	56.8571	3
guangdong acad med sci	30370	13.8519	1
guangxi med univ	12949	10.7059	1
guangzhou med univ	45037	16.5	1
guangzhou univ chinese med	36269	7.4412	1
guizhou med univ	14127	9.8333	1
hacettepe univ	19750	11.4444	3
hannover med sch	141588	57.4125	1
harbin med univ	139973	30.8389	1
harry s truman mem vet hosp	31723	41.3636	3
harvard med sch	311148	25.7933	2
harvard univ	280738	98.9048	2
hebei med univ	42269	12.431	1
hebei univ chinese med	20501	14.2105	1
heidelberg univ	104396	41.8125	2
heilongjiang acad med sci	18850	23.9474	1
henry ford hosp	36873	46.7037	3
hokkaido univ	16129	18.6667	3
hop europeen georges pompidou	19510	22.2353	2
hop lariboisiere	33872	143.579	3
hosp sick children	29210	35.3043	1
hosp univ penn	35533	68.1429	2
houston methodist debakey heart & vasc ctr	32967	21.4667	2
howard hughes med inst	41040	123.056	1
huazhong univ sci & technol	162756	15.6641	1
hubei key lab cardiol	80263	20.2407	1
humboldt univ	37978	29.7742	3
icahn sch med mt sinai	93466	22.5208	1
imperial coll	54736	30.6	2
imperial coll london	173345	28.2676	2
indiana univ	24888	70	3
indiana univ sch med	77867	26.5714	4
inserm	89236	54.0845	3
inst cardiol	32956	10.875	2
inst salud carlos iii	67390	15.3548	3
interuniv cardiol inst netherlands	28841	69.5625	3
iran univ med sci	13442	7.4706	2
irccs	62696	22.2903	3
iuliu hatieganu univ med & pharm	36170	5.1333	2
jagiellonian univ	56480	15.7241	1
jiangsu univ	18475	22.6842	1
jikei univ	22251	34.3889	3
jilin univ	58676	24.0328	1
jinan univ	36811	15.0857	1
johns hopkins univ	294374	52.5984	2
johns hopkins univ hosp	47355	40.1739	2
kanazawa univ	22918	37.5789	2
kaohsiung med univ	11872	17	1
karolinska inst	97863	69.04	2
karolinska univ hosp	84768	75.9474	2
katholieke univ leuven	86382	44.1818	3
keio univ	31805	68.2308	3
kings coll london	195518	60.8617	2
kitasato univ	18705	29.1875	3
kobe univ	10750	37.2	1
korea univ	23253	27.1667	3
kumamoto univ	34043	37	3
kunming med univ	17849	9.8889	1
kurume univ	23546	72.0435	3
kyoto univ	36865	52.8718	1
kyushu univ	67950	45.8909	1
lanzhou univ	29625	7	1
leeds teaching hosp nhs trust	32358	16.375	2
leiden univ	207858	35.434	2
liverpool john moores univ	22575	26.875	2
london sch hyg & trop med	28439	19	2
louisiana state univ	43987	39.9375	1
ludwig maximilians univ munchen	16378	16.6875	3
lund univ	42330	68	2
maastricht univ	152351	42.8933	3
mahidol univ	38902	29.381	1
manchester univ nhs fdn trust	53876	8.8125	2
massachusetts gen hosp	174462	59.6854	2
max delbruck ctr mol med	27629	53.9655	3
max planck inst heart & lung res	23906	42.6667	1
mayo clin	195666	37.8095	2
mcgill univ	122553	65.5574	2
med coll wisconsin	34483	17.5357	1
med univ graz	54003	34.0345	3
med univ s carolina	49124	79.4667	3
med univ south carolina	73167	20.2051	2
med univ vienna	79411	29.5238	2
med univ warsaw	36457	14.619	1
mie univ	43275	36.7692	3
minist educ	69463	32.4884	1
minist hlth	14225	40.7059	1
minneapolis heart inst fdn	56428	96.9583	2
monash univ	295605	45.8494	3
montreal heart inst	70427	92.1707	3
mt sinai sch med	20344	61.0556	1
nagoya univ	42471	37.0732	3
nanchang univ	46248	14.1154	1
nanjing med univ	199564	15.1082	1
nanjing univ	35764	15.7317	1
nanjing univ chinese med	30249	12.2162	1
nankai univ	11933	10.6471	1
nantong univ	27928	18.4839	1
nationwide childrens hosp	34102	34.5	2
natl & kapodistrian univ athens	52536	21	2
natl cerebral & cardiovasc ctr	41082	21.0968	2
natl cheng kung univ	18408	16.1111	1
natl def med ctr	28917	17.7778	1
natl heart ctr singapore	142576	53.1628	2
natl inst biomed imaging & bioengn	88725	122.21	2
natl taiwan univ	110739	23.0759	3
natl taiwan univ hosp	110223	25.8281	3
natl univ singapore	39134	28.9655	1
natl yang ming univ	45275	22.5278	1
netherlands heart inst	56970	18.8966	1
new york med coll	21120	109.067	3
nhlbi	218718	78.4286	2
nia	25192	50.52	3
nih	171597	84.5091	2
nihon univ	13600	22.625	1
niigata univ	31609	24.8056	3
niigata univ pharm & appl life sci	25178	24.96	3
nippon med sch	44476	17.125	2
northwestern univ	252936	50.7802	2
nyu	60593	64.5312	2
odense univ hosp	27771	23.3158	2
ohio state univ	126061	41.7262	1
oita univ	20290	26.95	3
okayama univ	16933	26.5833	1
onassis cardiac surg ctr	56709	14.9	2
oregon hlth & sci univ	93184	35.8529	4
osaka city univ	19308	36.1176	3
osaka med coll	13109	34.0952	1
osaka univ	82378	49.8776	3
oslo univ hosp	94455	39	2
peking union med coll	94228	21.6765	1
peking univ	142830	26.3119	1
philips healthcare	39906	15.5556	2
pontificia univ catolica chile	24787	34.3889	3
prince henrys inst med res	35195	56.85	3
qingdao univ	28750	14.7576	1
queen mary univ london	55785	25.3704	2
queens univ	10101	22.6667	3
radboud univ nijmegen	29716	19.5294	2
rhein westfal th aachen	24065	64.1905	1
royal adelaide hosp	32392	46.5	3
royal brompton hosp	179755	76.1857	2
royal melbourne hosp	56962	44.7241	3
royal prince alfred hosp	21377	16.25	2
ruhr univ bochum	58537	38.6279	2
sapienza univ rome	43713	9.8077	1
scuola super sant anna	90604	28.5926	2
second mil med univ	26817	25.5714	1
semmelweis univ	21999	14.9524	2
seoul natl univ	46316	25.2381	2
seoul natl univ hosp	40922	23.9333	2
shandong first med univ	17968	4.6316	1
shandong univ	122288	18.1259	1
shandong univ tradit chinese med	9384	8.5625	1
shanghai jiao tong univ	227968	15.1692	1
shanghai univ	28869	31.4737	1
shanghai univ tradit chinese med	42946	12	1
shanxi med univ	25261	17.375	1
sichuan univ	126276	9.7955	1
siemens healthcare	65252	39.55	2
slovak acad sci	36665	36.8333	3
soochow univ	78174	25.0294	1
southeast univ	38643	15.5333	1
southern med univ	80563	19.0114	1
southwest med univ	28507	6.7143	1
st bartholomews hosp	84689	36.0667	2
st georges univ london	50618	51.375	2
st michaels hosp	40646	39.8125	1
st vincents hosp	22218	71.4706	2
stanford univ	98692	35.5862	2
sun yat sen univ	138102	20.3361	1
sungkyunkwan univ	60755	17.9143	2
suny stony brook	68657	57.9524	2
taipei med univ	67365	22.9138	1
taipei vet gen hosp	21710	21.5217	1
tech univ dresden	19845	15.7895	3
tech univ munich	58544	39.6842	2
tel aviv univ	28232	25.96	3
temple univ	78778	26.0714	1
texas a&m univ	16546	27.8824	1
third mil med univ	22827	17.52	1
thomas jefferson univ	30061	51.5833	1
tianjin med univ	70403	15.2632	1
tianjin univ tradit chinese med	58835	12.878	1
tohoku univ	36176	36.5417	3
tokyo med & dent univ	16120	31.25	1
tokyo univ agr & technol	5973	12.6	3
tokyo womens med univ	23784	29.8333	2
tongji univ	67413	18.6479	1
toronto gen hosp	13410	54.8667	2
tufts med ctr	120927	57.0612	2
tufts univ	53264	41.9375	3
tulane univ	36678	32.4615	1
tzu chi univ	14703	11.0556	1
ucl	342731	59.4727	2
univ adelaide	68607	34.3158	3
univ alabama birmingham	91787	29.1017	1
univ alberta	126195	46.9028	2
univ amsterdam	87095	49.8444	1
univ arizona	62619	35.0769	3
univ arkansas med sci	23803	29.08	1
univ athens	44826	17.8974	2
univ autonoma madrid	25854	36.2222	1
univ barcelona	55855	53.4615	3
univ bergen	22636	13.2667	3
univ bern	25676	30.1579	2
univ birmingham	100155	26.0233	2
univ bonn	43065	39.8182	2
univ bordeaux	46126	31.5667	2
univ brescia	16259	22.6471	3
univ bristol	53454	26.381	2
univ british columbia	48922	19.4444	2
univ calgary	101590	46.2766	2
univ calif davis	25654	29.4167	1
univ calif irvine	26443	67.0435	1
univ calif los angeles	146730	47.5854	1
univ calif san diego	185877	61.703	1
univ calif san francisco	117882	36.8462	4
univ cambridge	41674	30.4231	1
univ campania luigi vanvitelli	27005	15.75	1
univ cattolica sacro cuore	27633	16.0476	3
univ chicago	38629	64.275	1
univ chile	31178	29.8571	1
univ chinese acad sci	35514	23.5	1
univ cincinnati	130680	59.6957	4
univ coll dublin	47226	45.2	3
univ cologne	25261	53.3043	3
univ colorado	120977	43.9459	4
univ complutense	21339	21.7778	3
univ complutense madrid	22403	13.2632	3
univ copenhagen	68304	16.6957	2
univ duisburg essen	21969	17.3158	3
univ east anglia	40155	6.8235	2
univ edinburgh	159811	57.6154	2
univ erlangen nurnberg	28418	47.125	3
univ estado rio de janeiro	12005	14.5	2
univ estadual campinas	29805	28.8667	2
univ fed minas gerais	13961	34.9091	2
univ fed rio de janeiro	13612	18.0588	2
univ florence	62800	33.3636	2
univ florida	35212	51.9615	3
univ freiburg	33599	40.4167	1
univ ghent	12433	13.625	2
univ giessen	20189	28.4118	1
univ glasgow	83739	40.1633	3
univ gottingen	46569	59	3
univ groningen	163634	39.9059	3
univ halle wittenberg	13692	51.5625	3
univ helsinki	44717	37.2571	1
univ hlth network	62795	37.8788	2
univ hong kong	40818	24.1	3
univ hosp	63690	57.3889	2
univ hosp heidelberg	23939	8	2
univ hosp munster	20826	33.5	2
univ hosp wurzburg	29708	33.6364	3
univ hosp zurich	67381	30.5517	2
univ illinois	49425	32.6471	3
univ iowa	19420	34.6667	3
univ kentucky	21034	15.5263	1
univ klinikum saarlandes	35242	67.1	3
univ lausanne	31244	33.35	3
univ laval	51262	54.7037	2
univ leeds	148221	49.931	2
univ leicester	64038	26.96	2
univ leipzig	64661	46.0789	3
univ leuven	30782	27.9333	3
univ liverpool	42007	16	2
univ london imperial coll sci technol & med	132368	122.145	2
univ lorraine	78637	25.675	3
univ louisville	33303	39.425	1
univ maastricht	27446	103.727	3
univ manchester	124719	32.3469	2
univ manitoba	121383	29.1148	1
univ marburg	35977	84.3333	3
univ maryland	25215	37.1562	3
univ med & pharm carol davila	53179	50.4375	2
univ med berlin	31191	46.5294	2
univ med ctr gottingen	33061	21.85	3
univ med ctr hamburg eppendorf	30190	26.8261	1
univ med ctr utrecht	125675	28.3438	1
univ melbourne	211626	46.5664	3
univ miami	37811	26.4167	3
univ michigan	127636	42.2593	3
univ milan	109060	19.3788	3
univ milano bicocca	42692	31.3913	2
univ minnesota	82860	27.7846	2
univ mississippi	96517	44.3273	3
univ missouri	127108	63.4021	3
univ montreal	158744	84.0575	3
univ munich	20500	87.4737	3
univ munster	14150	30.8125	3
univ n carolina	38774	45.8182	3
univ naples 2	35194	46.4	2
univ naples federico ii	66975	27.3636	2
univ navarra	318797	66.4211	3
univ navarra clin	125697	66.4839	3
univ nebraska med ctr	28490	27.3	1
univ new s wales	21419	53.4	3
univ new south wales	44967	24.25	3
univ oklahoma	15728	19.35	3
univ oslo	114528	35.8154	2
univ otago	35373	16	3
univ ottawa	47839	33.0294	3
univ oulu	30871	28.1379	1
univ oxford	195763	56	2
univ padua	89584	37.4237	2
univ paris	23193	9.5	3
univ paris 05	33461	45.5484	3
univ paris 06	60397	71.7143	3
univ paris diderot	30060	23.2	3
univ parma	33838	47.8214	2
univ penn	190013	56.4646	4
univ pisa	74314	33.3421	2
univ pittsburgh	312393	52.79	2
univ porto	58228	19.9231	3
univ queensland	79457	60.3	3
univ rochester	76051	55.9737	1
univ roma la sapienza	52579	53.8214	2
univ s carolina	30897	75.5652	1
univ saarland	44673	39.4889	3
univ sao paulo	124201	29.3186	2
univ siena	35896	23.2	2
univ so queensland	8574	50	3
univ south china	27073	12.7188	1
univ strasbourg	16643	23.9333	1
univ sydney	97472	32.7581	2
univ tehran med sci	38698	11.8	1
univ tennessee	81407	67.9167	3
univ texas	15534	94.8667	3
univ texas hlth sci ctr houston	32877	15.0952	2
univ texas hlth sci ctr san antonio	27261	49.4074	1
univ texas southwestern med ctr dallas	58951	37.5385	2
univ texas sw med ctr dallas	24525	169.682	1
univ tokyo	58716	48.2059	1
univ toledo	16265	38.5789	3
univ toronto	263263	41.6691	2
univ trieste	47304	6.0625	2
univ tsukuba	22479	65.4583	3
univ tubingen	33821	36.0645	1
univ utah	117603	63.5753	2
univ utrecht	52920	21.4615	1
univ vermont	37685	32.6897	3
univ verona	44062	21.0417	2
univ virginia	72369	44.2647	2
univ virginia hlth syst	83083	117.85	2
univ vita salute san raffaele	50112	27.8889	2
univ washington	141254	33.8571	1
univ western ontario	43851	56.7727	2
univ wisconsin	63255	30.3611	2
univ wurzburg	67099	64.6667	3
univ wyoming	19311	34.1875	1
univ zurich	101298	17.8095	4
univ zurich hosp	34925	57.7059	2
uppsala univ	30010	24.6875	2
vanderbilt univ	130280	68.3333	3
vet affairs med ctr	38419	80.7667	3
virginia commonwealth univ	33267	20	2
vrije univ amsterdam	68550	49.2857	2
wake forest sch med	48881	52.4583	2
wake forest univ	54833	53.48	2
wannan med coll	12461	9.2941	1
washington univ	88993	64.92	1
wayne state univ	36472	24.7619	2
weill cornell med coll	26813	31.7647	2
wenzhou med univ	53816	14.5397	1
western univ	26403	34.4737	1
wuhan univ	182029	19.4114	1
xi an jiao tong univ	92452	12.4667	1
xiamen univ	30964	22.5185	1
xinjiang med univ	29111	12.3333	1
xinxiang med univ	18472	12.3333	1
xuzhou med univ	22989	7.3333	1
yale univ	35739	28.4444	1
yangzhou univ	7426	12.125	1
yokohama city univ	43080	15.7619	2
yonsei univ	62976	13.9444	2
zhejiang chinese med univ	14762	34.625	1
zhejiang univ	95737	15.7024	1
zhengzhou univ	73358	12.6418	1

## Sheet: Journals
Journals	Total Link Strength	Avg. citations	Cluster
acta biochimica et biophysica sinica	6549	6.5455	1
acta biomaterialia	3366	37.8333	1
acta cardiologica	16148	5.72	2
acta cardiologica sinica	11823	7.2727	3
acta diabetologica	3545	36.2	1
acta medica mediterranea	3238	0.1429	1
acta pharmacologica sinica	21668	29.4571	1
acta physiologica	8122	20.3846	1
acta radiologica	5991	4.2	2
advanced drug delivery reviews	22578	36.25	1
advanced healthcare materials	12452	23.6	1
advances in clinical and experimental medicine	4604	6.4	1
ageing research reviews	6597	32.2	1
aging cell	2126	42.8333	1
aging-us	14787	11.16	1
alcoholism-clinical and experimental research	2210	15	1
american heart journal	37032	40.4054	2
american journal of cardiology	89494	37.5327	2
american journal of chinese medicine	5906	13.4286	1
american journal of forensic medicine and pathology	272	20	2
american journal of hypertension	34854	36.8333	3
american journal of nephrology	4072	13.375	3
american journal of pathology	27174	81.186	1
american journal of physiology-cell physiology	17288	29.3333	1
american journal of physiology-endocrinology and metabolism	8194	58.4545	3
american journal of physiology-heart and circulatory physiology	138619	43.9151	1
american journal of physiology-regulatory integrative and comparative	6911	50.5714	3
american journal of physiology-renal physiology	4739	41.0769	3
american journal of respiratory and critical care medicine	2108	58.5	1
american journal of respiratory cell and molecular biology	5266	25.3333	1
american journal of roentgenology	7889	10.5	2
american journal of the medical sciences	6599	4.7143	3
american journal of translational research	19127	15.6429	1
american journal of tropical medicine and hygiene	1807	14	2
american journal of veterinary research	2337	5.4	2
anatolian journal of cardiology	8898	7.8333	2
anatomical record-advances in integrative anatomy and evolutionary	2340	10.6	1
annals of medicine	5470	25.5714	3
annals of noninvasive electrocardiology	15829	8.4444	2
annals of the rheumatic diseases	3341	55.1111	2
annals of thoracic surgery	10497	19.9474	2
annals of translational medicine	11429	6.0625	1
antioxidants	12938	4.4545	1
antioxidants & redox signaling	9259	28	1
archives of biochemistry and biophysics	8205	18	1
archives of cardiovascular diseases	7455	18.9	2
archives of medical science	9211	16.625	2
archives of pharmacal research	5126	16.3333	1
archives of toxicology	1401	56	1
arquivos brasileiros de cardiologia	21526	6.825	2
arrhythmia & electrophysiology review	10942	5.8182	2
arteriosclerosis thrombosis and vascular biology	16364	66.8519	1
arthritis research & therapy	2190	26.625	1
atherosclerosis	8462	23.8571	1
autophagy	907	42.4	1
basic research in cardiology	50165	40.2931	1
biochemical and biophysical research communications	34970	17.88	1
biochemical pharmacology	12297	18.9444	1
biochimica et biophysica acta-molecular basis of disease	17253	29.5862	1
biochimica et biophysica acta-molecular cell research	20557	29.7857	1
bioengineered	8553	1.1538	1
biological & pharmaceutical bulletin	6369	16.75	1
biology of sex differences	3563	7.4286	1
biology-basel	3547	0.8	1
biomarkers	12760	9.7143	2
biomarkers in medicine	5857	5	2
biomaterials	7124	42.1111	1
biomed research international	26502	18.8333	1
biomedicine & pharmacotherapy	59523	12.5843	1
biomedicines	13171	3.1875	1
biomolecules	14607	13.0714	1
bioscience reports	14108	15.05	1
blood	3612	35.2222	2
blood pressure	6364	11	3
bmc cardiovascular disorders	41289	10.2742	2
bmc complementary and alternative medicine	2547	16.8	1
bmj open	8592	10.25	2
brazilian journal of medical and biological research	4952	12.4	3
british journal of pharmacology	40658	38.234	1
british journal of radiology	8080	3.8571	2
british journal of sports medicine	6416	34.8571	2
canadian journal of cardiology	32752	23.4474	2
canadian journal of physiology and pharmacology	35571	16.9722	1
cancers	4931	8	1
cardiology	43875	22	2
cardiology clinics	7795	9.4286	2
cardiology in review	15550	16.7143	2
cardiology in the young	2243	11	2
cardiology journal	14145	12.6667	2
cardiology research and practice	5108	8.7	2
cardiovascular diabetology	22126	51.1892	1
cardiovascular diagnosis and therapy	17508	5.25	2
cardiovascular drugs and therapy	33936	24.3958	3
cardiovascular pathology	31246	18.7843	2
cardiovascular research	206321	65.4425	1
cardiovascular therapeutics	15118	17.2727	1
cardiovascular toxicology	12974	13.5	1
cardiovascular ultrasound	2950	7.8571	2
cell and bioscience	2690	5.8	1
cell and tissue research	12416	64.6364	1
cell biochemistry and biophysics	3497	22.8333	1
cell biology international	7285	15.0909	1
cell cycle	4652	23.25	1
cell death & disease	19003	29.9643	1
cell stem cell	4141	160	1
cell transplantation	1277	22	1
cells	68954	6.7414	1
cellular and molecular life sciences	26384	83.75	1
cellular physiology and biochemistry	42498	32.7656	1
cellular signalling	47122	28.0789	1
chemico-biological interactions	5535	67	1
chest	1681	65.25	2
chinese journal of integrative medicine	3617	11.4	1
chinese journal of physiology	1586	11.8571	1
chinese medical journal	8654	15.0556	1
chinese medicine	2364	2	1
circulation	199152	154.209	3
circulation journal	91418	27.6125	2
circulation research	121417	105.722	1
circulation-arrhythmia and electrophysiology	21724	35.0667	2
circulation-cardiovascular genetics	6673	28.5714	3
circulation-cardiovascular imaging	136735	41.6957	2
circulation-genomic and precision medicine	727	11	1
circulation-heart failure	46040	57.2885	2
clinica chimica acta	8195	21.75	1
clinical and experimental hypertension	6172	13.8	3
clinical and experimental pharmacology and physiology	24856	18.4474	3
clinical biochemistry	3535	32	2
clinical cardiology	27245	12.3056	2
clinical chemistry	2882	51.3333	2
clinical chemistry and laboratory medicine	4342	25.3333	1
clinical radiology	22617	15	2
clinical research in cardiology	11698	28.9167	2
clinical science	35933	31.4444	3
comparative medicine	3206	20.0769	3
comprehensive physiology	21820	24	1
computational and mathematical methods in medicine	2927	3.6	1
coronary artery disease	2288	8.6667	1
cureus journal of medical science	1048	0.5	2
current cardiology reports	49563	8.8	2
current cardiology reviews	10961	4.7143	2
current cardiovascular imaging reports	14978	0.7143	2
current drug targets	7707	22.7143	3
current hypertension reports	30974	22.8636	3
current medicinal chemistry	17859	12.3333	1
current opinion in cardiology	25323	31.7727	2
current opinion in nephrology and hypertension	14798	52.2222	3
current opinion in physiology	9193	2	1
current pharmaceutical design	16081	26.6429	3
cytokine	6866	10.125	1
diabetes	9394	102	1
diabetes & vascular disease research	4475	16.6	2
diabetes care	4443	33.5	2
diabetes research and clinical practice	5311	25.4444	1
diabetologia	4610	51.9091	1
diagnostics	24203	3.8182	2
disease models & mechanisms	2411	38.3333	1
dna and cell biology	3741	21.1667	1
drug design development and therapy	9828	21.75	1
ebiomedicine	5531	18.4444	1
echocardiography-a journal of cardiovascular ultrasound and allied	19475	16.0625	2
ecotoxicology and environmental safety	1655	2.75	1
elife	6218	11.4	1
endocrine	2608	16.1667	1
endocrinology	36736	65.2955	3
environmental toxicology	4539	10.2222	1
esc heart failure	32949	7.0612	2
europace	41256	25.46	2
european heart journal	92862	59.9677	2
european heart journal supplements	15459	4.6923	3
european heart journal-cardiovascular imaging	105903	31.5909	2
european heart journal-case reports	2058	0.9091	2
european journal of cardio-thoracic surgery	4940	11.7143	2
european journal of clinical investigation	17597	18.76	3
european journal of echocardiography	5373	15.8	2
european journal of heart failure	86507	48.3951	2
european journal of internal medicine	3999	19.8	2
european journal of nutrition	2174	12.2	1
european journal of pharmacology	52107	18.5056	1
european journal of preventive cardiology	4860	17	2
european journal of radiology	25513	13.3478	2
european radiology	31636	14.4286	2
european review for medical and pharmacological sciences	20528	9.0784	1
evidence-based complementary and alternative medicine	18206	4.6316	1
experimental & clinical cardiology	2571	4.6	3
experimental and clinical endocrinology & diabetes	2466	19.2	1
experimental and molecular medicine	4159	17.1667	1
experimental and molecular pathology	8638	30.6	1
experimental and therapeutic medicine	45444	7.3529	1
experimental animals	2899	11.2222	1
experimental biology and medicine	8139	13.7333	1
experimental cell research	13200	19.3158	1
experimental gerontology	2531	25.8571	1
experimental physiology	11762	38.6471	1
expert opinion on investigational drugs	8855	16.875	3
expert opinion on therapeutic targets	11105	26.4286	1
expert review of cardiovascular therapy	16040	11.8182	2
faseb journal	26772	34.575	1
febs journal	4941	18.8333	1
febs letters	3303	44.8	1
food & function	2756	10	1
food and chemical toxicology	2003	9.5	1
forensic science international	269	17.2	2
free radical biology and medicine	12185	33.8333	1
frontiers in bioscience-landmark	5361	23.4	3
frontiers in cardiovascular medicine	165576	4.1786	1
frontiers in cell and developmental biology	32177	8.6	1
frontiers in cellular and infection microbiology	1719	2.8	1
frontiers in endocrinology	13558	11.8235	1
frontiers in genetics	9812	21.125	1
frontiers in immunology	18065	19.4286	1
frontiers in neurology	3653	12.6667	2
frontiers in pharmacology	89270	11.2411	1
frontiers in physiology	107310	12.6034	1
fundamental & clinical pharmacology	4377	9.1667	3
future cardiology	5219	1	2
gene	5168	16.4	1
gene therapy	1121	36.6667	1
genes	5441	2.2	1
genomics	4177	28	1
heart	80955	38.6173	2
heart and vessels	38044	9.9787	2
heart failure clinics	19678	24.3	2
heart failure reviews	100968	28.2143	2
heart lung and circulation	17810	17.0455	2
heart rhythm	41379	40.9524	2
hellenic journal of cardiology	4310	15.2	3
herz	32497	20.8	3
histology and histopathology	5728	13.7333	1
hormone and metabolic research	6158	24.875	3
human & experimental toxicology	2869	17.3333	1
human cell	6175	10.7143	1
human gene therapy	4442	18	1
human molecular genetics	5492	59.4615	1
hypertension	157077	69.8326	3
hypertension research	47860	26.0312	3
ijc heart & vasculature	16118	3.3684	2
inflammation	1927	14.6	1
inflammation research	1776	13.8333	1
interactive cardiovascular and thoracic surgery	4257	10.5556	2
internal medicine	3150	10.3333	3
international heart journal	23154	8.1591	1
international immunopharmacology	10755	16.7083	1
international journal of biochemistry & cell biology	7460	31.0769	1
international journal of biological sciences	13206	25.1538	1
international journal of cardiology	160637	21.4615	2
international journal of cardiovascular imaging	99605	11.5699	2
international journal of clinical and experimental medicine	12949	2.1667	1
international journal of clinical and experimental pathology	17182	12.9706	1
international journal of environmental research and public health	1983	23.6	1
international journal of experimental pathology	3342	17.2222	1
international journal of general medicine	2788	2	2
international journal of medical sciences	6604	18.1	2
international journal of molecular medicine	31248	23.2667	1
international journal of molecular sciences	142315	11.295	1
international journal of nanomedicine	5218	12.8889	1
international journal of radiation biology	988	38.2	1
investigative radiology	3232	24.4	2
iubmb life	3654	40.8	1
jacc-basic to translational science	22469	19.5	1
jacc-cardiovascular imaging	188831	41.7571	2
jacc-clinical electrophysiology	9722	17.8125	2
jacc-heart failure	13738	48.9444	2
jama cardiology	11333	28.2857	2
jama-journal of the american medical association	5215	300.2	2
japanese circulation journal-english edition	1580	17.1818	2
japanese heart journal	2165	15.2857	3
jci insight	27398	20.2258	1
journal of agricultural and food chemistry	2156	16.4	1
journal of applied physiology	7759	33.6429	1
journal of arrhythmia	3583	5.2	2
journal of atherosclerosis and thrombosis	4277	14.5	1
journal of biological chemistry	24201	63	1
journal of biological regulators and homeostatic agents	1042	3	1
journal of cardiac failure	43882	19.9245	2
journal of cardiac surgery	1146	9	2
journal of cardiology	31253	21	2
journal of cardiovascular computed tomography	9122	18.2308	2
journal of cardiovascular development and disease	16313	9.5714	1
journal of cardiovascular electrophysiology	51080	32.7941	2
journal of cardiovascular magnetic resonance	185393	49.9272	2
journal of cardiovascular medicine	19669	9.3158	2
journal of cardiovascular pharmacology	98128	22.1017	3
journal of cardiovascular pharmacology and therapeutics	15542	16.375	1
journal of cardiovascular translational research	43897	11.3125	1
journal of cellular and molecular medicine	64503	22.5745	1
journal of cellular biochemistry	10884	14.8889	1
journal of cellular physiology	40013	46.4884	1
journal of clinical endocrinology & metabolism	6168	45.25	3
journal of clinical investigation	34417	181.622	1
journal of clinical laboratory analysis	2350	5	1
journal of clinical medicine	51681	8.4667	2
journal of clinical ultrasound	2779	7	2
journal of comparative pathology	2009	12.5	1
journal of controlled release	2278	26.3333	1
journal of diabetes investigation	2882	9.3333	1
journal of diabetes research	6741	12.4444	1
journal of electrocardiology	11957	11.0435	2
journal of endocrinological investigation	5586	28.2857	3
journal of endocrinology	4265	22.6667	3
journal of ethnopharmacology	18840	16.1875	1
journal of experimental medicine	9907	107.429	1
journal of functional foods	3947	5.125	1
journal of geriatric cardiology	5719	15.4286	2
journal of heart and lung transplantation	5540	37.1429	3
journal of heart valve disease	7954	11.75	2
journal of human hypertension	20361	15.0455	3
journal of hypertension	90770	32.0787	3
journal of immunology	4322	50.8	1
journal of inflammation research	8614	5.5	1
journal of internal medicine	4285	22.8	2
journal of international medical research	4444	19	3
journal of interventional cardiac electrophysiology	8508	10.1875	2
journal of investigative medicine	3903	10.5	3
journal of laboratory and clinical medicine	12123	87.5	3
journal of magnetic resonance imaging	56210	14.1	2
journal of medical primatology	1138	12.5	1
journal of medicinal chemistry	12261	40.8125	3
journal of molecular and cellular cardiology	212831	53.8252	1
journal of molecular histology	3309	19	1
journal of molecular medicine-jmm	14113	40.2174	1
journal of nuclear cardiology	5939	10.6667	2
journal of nuclear medicine	4835	22.25	2
journal of nutritional biochemistry	2303	36.375	1
journal of pathology	6615	341.889	1
journal of pharmacological sciences	9318	14.85	1
journal of pharmacology and experimental therapeutics	10943	29.1429	1
journal of pharmacy and pharmacology	4582	15.1429	1
journal of physiology and biochemistry	6185	17.5455	1
journal of physiology-london	6790	29.3333	1
journal of receptors and signal transduction	974	8.2857	1
journal of rheumatology	1721	27.6667	2
journal of steroid biochemistry and molecular biology	6579	27.7273	3
journal of the american college of cardiology	217247	118.215	2
journal of the american heart association	121683	21.2563	2
journal of the american society of echocardiography	34645	33.0851	2
journal of the american society of hypertension	2426	6.1667	3
journal of the american society of nephrology	6228	102.25	3
journal of the renin-angiotensin-aldosterone system	19494	9.8	3
journal of thoracic and cardiovascular surgery	14010	20.5758	2
journal of thoracic disease	10781	7.7692	1
journal of thoracic imaging	12634	8.875	2
journal of thrombosis and haemostasis	377	29.2	1
journal of translational medicine	14994	24.2353	1
journal of veterinary cardiology	3136	9.5714	2
journal of veterinary diagnostic investigation	206	14.75	1
journal of veterinary internal medicine	6285	31.375	2
journal of veterinary medical science	3496	7.9286	3
journal of zoo and wildlife medicine	519	22.4444	3
jove-journal of visualized experiments	6891	3	1
kardiologia polska	5147	4.5	2
kardiologiya	18808	1.7407	2
kidney & blood pressure research	2337	18.8333	3
kidney international	15767	63.75	3
korean circulation journal	5708	14.1818	2
korean journal of physiology & pharmacology	2847	8.5714	1
korean journal of radiology	5584	4.4	2
laboratory investigation	17155	49.7917	1
latin american journal of pharmacy	1142	1.25	1
life sciences	42729	22.8	1
magnetic resonance imaging	15203	6.9167	2
magnetic resonance imaging clinics of north america	19680	5.125	2
magnetic resonance in medicine	24250	42.6316	2
matrix biology	25743	37.6667	1
mediators of inflammation	4455	17.375	1
medical clinics of north america	11942	37.8	3
medical hypotheses	7353	9.0769	3
medical science monitor	14209	13.4516	1
medicina-lithuania	4070	2.3333	2
medicine	5000	5.3636	2
medicine and science in sports and exercise	4738	12.7778	2
memorias do instituto oswaldo cruz	775	26	1
metabolism-clinical and experimental	6982	36.4167	1
microcirculation	3159	23.6	3
minerva cardioangiologica	5447	4.6	2
molecular and cellular biochemistry	50590	27.7895	1
molecular and cellular biology	5849	52.5	1
molecular and cellular endocrinology	20052	34.5714	3
molecular biology reports	10561	17.6154	1
molecular endocrinology	2960	56	3
molecular genetics and metabolism	5188	86	3
molecular medicine	3528	31.2857	1
molecular medicine reports	65401	13.8367	1
molecular nutrition & food research	5557	19.9	1
molecular therapy	7200	52.5833	1
molecular therapy-nucleic acids	12245	25.3333	1
molecules	6360	12.25	1
molecules and cells	3464	8.6	1
muscle & nerve	1306	27	1
nature	3445	323.5	1
nature communications	14139	51.4615	1
nature medicine	5470	385.429	1
nature reviews cardiology	56396	74.12	2
naunyn-schmiedebergs archives of pharmacology	6888	20.0909	3
nephrology	2403	26.8	3
nephrology dialysis transplantation	14546	39.8333	3
netherlands heart journal	10491	29.3636	2
neurology	1130	17.1429	2
neuromuscular disorders	1757	38	2
new england journal of medicine	7759	259.8	3
nieren-und hochdruckkrankheiten	570	0.2	3
nmr in biomedicine	16093	7.9	2
non-coding rnas in cardiovascular diseases	7415	7	1
nutrients	5670	6.5	1
nutrition & metabolism	1657	13.6	1
nutrition metabolism and cardiovascular diseases	2522	16.5	1
oncotarget	11312	20.3	1
open heart	12610	9.8333	2
oxidative medicine and cellular longevity	35821	11.7826	1
pace-pacing and clinical electrophysiology	17758	13.1111	2
pathology research and practice	4907	13.625	1
pediatric blood & cancer	2599	10.6667	2
pediatric cardiology	20786	10.2895	2
pediatric research	4491	26.5714	1
peerj	4061	2.5	1
peptides	10706	17.9444	1
perfusion-uk	3414	4.5	2
pesquisa veterinaria brasileira	62	9.8571	1
pflugers archiv-european journal of physiology	8777	18	3
pharmaceutical biology	6186	5.8235	1
pharmaceuticals	3653	2.6667	1
pharmacological reports	5200	20.3333	3
pharmacological research	28878	15.825	1
pharmacology	4877	8.1667	3
pharmacology & therapeutics	17786	87	1
pharmazie	5459	15.5556	1
physiological genomics	3491	26.9	1
physiological reports	13198	10.0588	1
physiological research	13033	22.7727	1
phytomedicine	18348	14.4828	1
phytotherapy research	4118	22.1667	1
plos neglected tropical diseases	3871	30.1	1
plos one	186632	27.1978	1
ppar research	4608	31.4	1
proceedings of the national academy of sciences of the united states of	19620	165.393	1
progress in biophysics & molecular biology	7396	27.2	1
progress in cardiovascular diseases	14826	31.1111	2
pulmonary circulation	3132	11.5	1
quantitative imaging in medicine and surgery	8789	5	2
radiation research	1836	16.7143	1
radiographics	7972	36.6	2
radiologia medica	4869	6.1667	2
radiology	46744	48.5862	2
rational pharmacotherapy in cardiology	4304	0.2857	2
redox biology	6568	29.125	1
regulatory peptides	4564	25	3
reviews in cardiovascular medicine	13682	11.8462	2
revista da associacao medica brasileira	1783	4.2	3
revista espanola de cardiologia	23296	12	2
revista portuguesa de cardiologia	21307	1.7778	2
rheumatology	4191	25.0909	2
romanian journal of morphology and embryology	11400	6.7143	1
rsc advances	1936	5	1
scandinavian cardiovascular journal	6232	4.7143	2
science china-life sciences	5514	15.25	1
science translational medicine	4460	55	1
scientific reports	131448	15.5183	1
seminars in arthritis and rheumatism	3237	23.3333	2
signal transduction and targeted therapy	10314	17.6	1
stem cell research & therapy	2403	11.7	1
stem cells international	2994	49.5714	1
steroids	7910	26.3333	3
terapevticheskii arkhiv	8710	0.8	2
texas heart institute journal	4689	22.2857	2
theranostics	25122	32.8788	1
tohoku journal of experimental medicine	3439	11.7143	1
toxicologic pathology	2752	19.5556	1
toxicology	2565	32.75	1
toxicology and applied pharmacology	4951	29.2727	1
toxicology letters	4050	25.1	1
translational research	28048	27.125	1
transplantation	6267	24.2857	1
transplantation proceedings	2703	8.4444	1
trends in cardiovascular medicine	25917	44.0952	1
veterinary pathology	5123	15.9412	1

## Sheet: References
References	DOI	Total Link Strength	Avg. citations	Cluster
zhang (2014)	https://doi.org/10.1001/jama.2013.1363	154	675	3
tomita (1998)	https://doi.org/10.1001/jama.2014.3	83	763	6
nagpal (2016)	https://doi.org/10.1002/art.22971	77	152	3
zeisberg (2007)	https://doi.org/10.1002/ejhf.1596	25	155	4
kong (2014)	https://doi.org/10.1002/ejhf.495	128	185	4
xiao (2010)	https://doi.org/10.1002/ejhf.696	165	202	5
micheletti (2017)	https://doi.org/10.1002/jcp.22322	294	438	1
talman (2016)	https://doi.org/10.1002/jcp.22783	204	393	1
krenning (2010)	https://doi.org/10.1002/jcp.27384	3	247	8
shishido (2003)	https://doi.org/10.1002/mrm.24878	236	238	3
rossi (1997)	https://doi.org/10.1002/path.2277	197	2779	1
hori (2009)	https://doi.org/10.1002/stem.1285	21	190	1
herzog (2008)	https://doi.org/10.1002/stem.169	35	194	1
cardim (2015)	https://doi.org/10.1006/jmcc.1993.1066	275	356	2
pibarot (2012)	https://doi.org/10.1006/jmcc.1997.0435	244	279	2
li (2009)	https://doi.org/10.1006/jmcc.1998.0902	209	186	2
sivasubramanian (2001)	https://doi.org/10.1006/jmcc.2000.1129	562	187	2
macfadyen (1997)	https://doi.org/10.1006/jmcc.2000.1215	45	370	1
basso (2015)	https://doi.org/10.1006/mgme.2000.3032	523	378	2
pascual-figal (2015)	https://doi.org/10.1007/s00005-009-0024-y	124	208	1
aurora (2012)	https://doi.org/10.1007/s00018-013-1349-6	1035	696	1
li (2016)	https://doi.org/10.1007/s00059-002-2354-y	317	183	2
rossi (2002)	https://doi.org/10.1007/s00204-016-1815-7	3	196	1
rossi (1998)	https://doi.org/10.1007/s00395-007-0673-0	57	157	4
veinot (1996)	https://doi.org/10.1007/s00395-012-0278-0	119	193	6
meyer (2006)	https://doi.org/10.1007/s00418-008-0541-5	207	186	1
shibata (2007)	https://doi.org/10.1007/s00441-011-1222-6	213	224	1
wu (2008)	https://doi.org/10.1007/s00441-016-2431-9	385	414	1
ichihara (2006)	https://doi.org/10.1007/s10557-017-6725-2	8	178	4
li (2019)	https://doi.org/10.1016/0002-8703(94)90521-5	3	239	5
creemers (2011)	https://doi.org/10.1016/0002-9149(93)90239-9	236	198	2
lee (2017)	https://doi.org/10.1016/0022-2828(89)90778-5	204	151	2
dzeshka (2015)	https://doi.org/10.1016/0735-1097(93)90560-n	212	172	2
ho (2012)	https://doi.org/10.1016/j.ajpath.2011.06.001	122	407	1
burlew (2002)	https://doi.org/10.1016/j.ajpath.2015.03.019	61	192	1
russo (2016)	https://doi.org/10.1016/j.ajpath.2015.10.024	2	258	4
lijnen (2000a)	https://doi.org/10.1016/j.amjcard.2012.10.049	34	163	6
johar (2006)	https://doi.org/10.1016/j.amjcard.2015.01.034	10	158	5
khalil (2017)	https://doi.org/10.1016/j.amjmed.2008.03.046	111	362	4
widyantoro (2010)	https://doi.org/10.1016/j.bbrc.2017.04.044	3	253	8
cavalera (2014)	https://doi.org/10.1016/j.cardiores.2003.11.037	169	192	2
robert (1995)	https://doi.org/10.1016/j.cardiores.2005.04.016	138	154	6
robert (1999)	https://doi.org/10.1016/j.cardiores.2006.07.012	121	215	1
frangogiannis (2019)	https://doi.org/10.1016/j.cbi.2018.07.008	13	357	1
biernacka (2011a)	https://doi.org/10.1016/j.cell.2014.12.016	5	159	1
ichihara (2001)	https://doi.org/10.1016/j.cellsig.2013.06.001	54	184	1
singh (2008)	https://doi.org/10.1016/j.echo.2008.09.011	79	174	3
leask (2010)	https://doi.org/10.1016/j.ehj.2003.09.017	105	318	3
tamura (2000)	https://doi.org/10.1016/j.ejheart.2003.12.015	8	348	2
rickard (2009)	https://doi.org/10.1016/j.freeradbiomed.2017.01.035	8	219	4
zannad (2000)	https://doi.org/10.1016/j.hrthm.2006.12.040	195	231	6
pan (2012)	https://doi.org/10.1016/j.hrthm.2010.06.030	124	233	6
pitt (2003)	https://doi.org/10.1016/j.hrthm.2012.08.043	73	228	6
shah (2016)	https://doi.org/10.1016/j.jacc.2003.12.052	234	179	5
dungu (2014)	https://doi.org/10.1016/j.jacc.2004.07.023	61	154	5
weidemann (2005)	https://doi.org/10.1016/j.jacc.2004.09.053	34	321	3
han (2006)	https://doi.org/10.1016/j.jacc.2005.06.067	66	182	3
berry (2006)	https://doi.org/10.1016/j.jacc.2005.08.069	17	271	1
buss (2015)	https://doi.org/10.1016/j.jacc.2005.09.050	60	342	4
royer (2005)	https://doi.org/10.1016/j.jacc.2006.01.077	90	169	5
jia (2018)	https://doi.org/10.1016/j.jacc.2006.07.049	146	801	3
chen (2013)	https://doi.org/10.1016/j.jacc.2007.09.061	145	260	5
nademanee (2015)	https://doi.org/10.1016/j.jacc.2007.09.064	427	849	6
babapoor-farrokhran (2020)	https://doi.org/10.1016/j.jacc.2007.11.071	224	466	3
dobaczewski (2011)	https://doi.org/10.1016/j.jacc.2008.03.018	123	409	3
petersen (2007)	https://doi.org/10.1016/j.jacc.2008.06.049	106	565	3
li (2006)	https://doi.org/10.1016/j.jacc.2008.07.042	28	267	5
lee (1995)	https://doi.org/10.1016/j.jacc.2008.08.064	212	256	3
lopez (2006)	https://doi.org/10.1016/j.jacc.2008.09.019	109	417	3
ahmed (2006)	https://doi.org/10.1016/j.jacc.2009.04.072	222	180	3
weber (1994)	https://doi.org/10.1016/j.jacc.2009.12.074	204	349	3
beltrami (1994)	https://doi.org/10.1016/j.jacc.2010.02.047	230	170	3
kuhlencordt (2001)	https://doi.org/10.1016/j.jacc.2010.05.010	226	571	3
gulati (2013)	https://doi.org/10.1016/j.jacc.2010.06.062	134	220	3
pauschinger (1999)	https://doi.org/10.1016/j.jacc.2010.07.033	30	300	4
anker (2019)	https://doi.org/10.1016/j.jacc.2010.09.049	46	252	6
di marco (2017)	https://doi.org/10.1016/j.jacc.2010.10.024	179	205	5
bonow (1991)	https://doi.org/10.1016/j.jacc.2010.11.013	617	615	3
maron (2009)	https://doi.org/10.1016/j.jacc.2011.02.059	56	211	3
kawaguchi (2011)	https://doi.org/10.1016/j.jacc.2011.03.064	202	357	3
lehrke (2011)	https://doi.org/10.1016/j.jacc.2011.11.034	81	382	5
cameli (2013)	https://doi.org/10.1016/j.jacc.2011.11.063	49	186	2
savard (2013)	https://doi.org/10.1016/j.jacc.2012.04.053	72	402	5
rudolph (2009)	https://doi.org/10.1016/j.jacc.2012.06.051	75	285	3
doser (2009)	https://doi.org/10.1016/j.jacc.2013.01.090	101	219	3
ortiz-genga (2016)	https://doi.org/10.1016/j.jacc.2013.03.081	32	151	6
puntmann (2013)	https://doi.org/10.1016/j.jacc.2013.05.078	247	205	3
barone-rochette (2014)	https://doi.org/10.1016/j.jacc.2013.07.087	38	183	5
kellman (2014)	https://doi.org/10.1016/j.jacc.2014.02.612	188	169	3
boffa (2003)	https://doi.org/10.1016/j.jacc.2015.04.026	213	150	5
laviades (1998)	https://doi.org/10.1016/j.jacc.2015.04.058	74	225	6
shirani (2000)	https://doi.org/10.1016/j.jacc.2015.06.1313	268	296	6
norton (1996)	https://doi.org/10.1016/j.jacc.2015.08.862	6	209	6
van der velde (2013)	https://doi.org/10.1016/j.jacc.2016.02.062	29	259	3
tan (1991)	https://doi.org/10.1016/j.jacc.2016.03.590	106	217	3
brown (2000)	https://doi.org/10.1016/j.jacc.2016.09.927	0	219	10
miller (2013)	https://doi.org/10.1016/j.jacc.2017.08.041	48	277	3
solomon (2007)	https://doi.org/10.1016/j.jacc.2017.11.019	76	152	4
mottram (2004)	https://doi.org/10.1016/j.jacc.2017.12.035	185	169	3
ye (2017)	https://doi.org/10.1016/j.jacc.2018.02.021	268	227	5
brilla (1991)	https://doi.org/10.1016/j.jacc.2018.03.509	52	218	4
rossi (1996)	https://doi.org/10.1016/j.jacc.2019.01.059	31	201	5
puntmann (2016)	https://doi.org/10.1016/j.jchf.2016.09.017	86	192	3
karakikes (2013)	https://doi.org/10.1016/j.jcmg.2011.11.021	217	280	3
rostand (1991)	https://doi.org/10.1016/j.jcmg.2012.08.019	211	322	3
villari (1993)	https://doi.org/10.1016/j.jcmg.2013.08.015	128	179	3
henke (1995)	https://doi.org/10.1016/j.jcmg.2015.11.005	330	261	3
brandt (2012)	https://doi.org/10.1016/j.jcmg.2015.12.001	144	267	3
kasner (2011)	https://doi.org/10.1016/j.jcmg.2016.01.033	84	174	3
vermeulen (1994)	https://doi.org/10.1016/j.jcmg.2016.02.031	72	206	3
sun (2002)	https://doi.org/10.1016/j.jcmg.2016.10.007	126	178	3
eghbali (1991)	https://doi.org/10.1016/j.lfs.2020.117723	10	203	4
kellman (2012a)	https://doi.org/10.1016/j.mam.2018.07.001	1271	298	1
everett (2007)	https://doi.org/10.1016/j.mayocp.2012.04.005	41	238	6
milliez (2005)	https://doi.org/10.1016/j.molimm.2019.04.011	4	179	1
rocken (2002)	https://doi.org/10.1016/j.nmd.2004.04.007	5	207	5
adam (2012)	https://doi.org/10.1016/j.pcad.2006.02.001	164	202	5
lee (2006)	https://doi.org/10.1016/j.pharmthera.2014.01.003	417	363	4
goette (2000)	https://doi.org/10.1016/j.pharmthera.2016.11.013	55	152	4
verheule (2004)	https://doi.org/10.1016/j.stem.2014.11.004	90	548	1
jadidi (2013)	https://doi.org/10.1016/j.stem.2017.07.011	100	213	1
mahajan (2015)	https://doi.org/10.1016/j.trsl.2014.05.001	373	153	1
nakajima (2000)	https://doi.org/10.1016/j.yjmcc.2007.03.808	29	170	1
shan (2009)	https://doi.org/10.1016/j.yjmcc.2010.05.005	145	152	1
mahnkopf (2010)	https://doi.org/10.1016/j.yjmcc.2010.10.033	373	628	1
zahid (2016)	https://doi.org/10.1016/j.yjmcc.2013.01.008	8	183	4
finocchiaro (2016)	https://doi.org/10.1016/j.yjmcc.2013.10.018	120	179	6
shi (2002)	https://doi.org/10.1016/j.yjmcc.2013.10.019	387	198	1
rudolph (2010)	https://doi.org/10.1016/j.yjmcc.2015.11.015	140	168	1
martins (2008)	https://doi.org/10.1016/j.yjmcc.2015.12.011	358	245	1
prabhu (2017)	https://doi.org/10.1016/s0002-9149(01)01640-x	16	183	3
marrouche (2014)	https://doi.org/10.1016/s0002-9440(10)64454-9	200	499	2
coronel (2005)	https://doi.org/10.1016/s0008-6363(00)00003-1	213	346	2
kramann (2015)	https://doi.org/10.1016/s0008-6363(00)00044-4	199	160	2
akoum (2011)	https://doi.org/10.1016/s0008-6363(02)00243-2	118	188	6
maesen (2012)	https://doi.org/10.1016/s0008-6363(02)00258-4	108	990	6
thomas (2019)	https://doi.org/10.1016/s0008-6363(02)00341-3	31	167	5
shinagawa (2002)	https://doi.org/10.1016/s0008-6363(97)00091-6	57	265	2
dai (2009)	https://doi.org/10.1016/s0008-6363(97)00097-7	259	185	2
yamamoto (2002)	https://doi.org/10.1016/s0008-6363(98)00305-8	257	180	2
abed (2013)	https://doi.org/10.1016/s0022-2828(95)91983-x	134	209	2
yue (2011)	https://doi.org/10.1016/s0046-8177(96)90447-5	31	250	3
oakes (2009)	https://doi.org/10.1016/s0140-6736(07)60980-5	99	247	5
allessie (2002)	https://doi.org/10.1016/s0140-6736(16)30508-6	15	150	3
li (2001)	https://doi.org/10.1016/s0735-1097(00)00611-2	152	461	6
brown (2013)	https://doi.org/10.1016/s0735-1097(01)01116-0	190	261	2
prud'homme (2007)	https://doi.org/10.1016/s0735-1097(99)00492-1	156	278	2
swynghedauw (1999)	https://doi.org/10.1016/s1043-2760(01)00432-5	264	171	2
iwasaki (2006)	https://doi.org/10.1023/b:hrev.0000011393.40674.13	103	185	2
swedberg (2012)	https://doi.org/10.1038/378406a0	3	843	7
shenoy (2010)	https://doi.org/10.1038/aps.2017.193	9	175	1
anne (2005)	https://doi.org/10.1038/labinvest.3700669	56	273	1
babu-narayan (2006)	https://doi.org/10.1038/mt.2014.25	92	216	1
daccarett (2011)	https://doi.org/10.1038/nature20173	14	374	1
van rooij (2008)	https://doi.org/10.1038/nature24045	23	211	1
kennedy (2006)	https://doi.org/10.1038/nature24676	59	274	1
jacoby (2003)	https://doi.org/10.1038/ncomms6214	50	158	4
zhao (2015a)	https://doi.org/10.1038/ncpneph0575	81	277	2
way (2002)	https://doi.org/10.1038/nm.2124	74	227	6
fuller (2005)	https://doi.org/10.1038/nm.2252	87	537	1
weber (2000)	https://doi.org/10.1038/nm1613	152	1532	1
grobe (2006)	https://doi.org/10.1038/nm920	3	352	4
amann (1994)	https://doi.org/10.1038/nmat4780	67	153	1
hu (2018)	https://doi.org/10.1038/nrcardio.2012.141	24	179	5
westermann (2007a)	https://doi.org/10.1038/nrcardio.2012.158	497	414	5
lacolley (2002)	https://doi.org/10.1038/nrcardio.2017.57	306	253	1
young (1994)	https://doi.org/10.1038/nrd.2016.89	493	180	1
altesha (2019)	https://doi.org/10.1038/nrdp.2016.6	102	375	3
vegter (2016)	https://doi.org/10.1038/nrneph.2013.110	225	225	2
lopez (2004)	https://doi.org/10.1038/s41586-019-1546-z	29	209	1
el agha (2017)	https://doi.org/10.1038/sj.bjc.6604662	112	388	1
zeisberg (2010)	https://doi.org/10.1038/sj.ki.5000249	85	184	3
robert (1994)	https://doi.org/10.1042/cs20070123	226	171	2
leask (2007)	https://doi.org/10.1046/j.1523-1755.2000.00277.x	98	219	2
harada (1999)	https://doi.org/10.1056/nejmoa1002659	220	438	3
nicoletti (1999)	https://doi.org/10.1056/nejmra000050	380	526	2
berk (2007)	https://doi.org/10.1056/nejmra0902923	80	319	3
quinlan (2004)	https://doi.org/10.1073/pnas.0408704102	56	171	1
von lueder (2015)	https://doi.org/10.1073/pnas.070371497	67	448	2
hulsmans (2016)	https://doi.org/10.1073/pnas.0805038105	113	1425	4
feng (2014)	https://doi.org/10.1073/pnas.0908540107	8	164	5
marques (2017)	https://doi.org/10.1073/pnas.1206432109	43	329	4
cucoranu (2005)	https://doi.org/10.1073/pnas.1313192110	38	570	1
brown (2005)	https://doi.org/10.1073/pnas.2134694100	20	275	1
rocha (2000)	https://doi.org/10.1073/pnas.97.23.12746	145	254	2
frangogiannis (2020)	https://doi.org/10.1074/jbc.273.9.4883	145	384	2
mungrue (2002)	https://doi.org/10.1074/jbc.m410396200	5	263	1
rocha (2001)	https://doi.org/10.1084/jem.20171274	71	201	1
dinchuk (1995)	https://doi.org/10.1084/jem.20190103	341	181	1
schnee (2000)	https://doi.org/10.1089/ars.2011.4179	104	185	1
hofmann (2015)	https://doi.org/10.1093/cvr/26.7.671	304	242	2
maegdefessel (2014)	https://doi.org/10.1093/cvr/27.3.341	553	409	2
li (2017)	https://doi.org/10.1093/cvr/28.10.1547	29	168	2
viotti (1994)	https://doi.org/10.1093/cvr/28.9.1423	217	185	2
biernacka (2011b)	https://doi.org/10.1093/cvr/cvn335	110	360	1
ng (2016)	https://doi.org/10.1093/cvr/cvp130	125	274	6
potenta (2008)	https://doi.org/10.1093/cvr/cvq066	60	172	1
hulsmans (2018)	https://doi.org/10.1093/cvr/cvq308	418	296	1
fauconnier (2010)	https://doi.org/10.1093/cvr/cvq329	339	248	6
li (2018)	https://doi.org/10.1093/cvr/cvu062	235	294	1
kook (2003)	https://doi.org/10.1093/cvr/cvw073	73	163	6
packer (2018)	https://doi.org/10.1093/ehjci/jet123	125	231	3
leach (2017)	https://doi.org/10.1093/ehjci/jeu181	94	163	3
williams (1996)	https://doi.org/10.1093/ehjci/jeu183	258	159	3
piera-velazquez (2011)	https://doi.org/10.1093/ehjci/jeu291	295	158	3
bomback (2007)	https://doi.org/10.1093/eurheartj/ehi143	28	183	3
kuwahara (2002)	https://doi.org/10.1093/eurheartj/ehi478	204	155	6
moore-morris (2014)	https://doi.org/10.1093/eurheartj/ehr397	64	462	3
zhang (2003)	https://doi.org/10.1093/eurheartj/ehr481	280	391	3
van meeteren (2012)	https://doi.org/10.1093/eurheartj/eht099	66	324	6
shao (2017)	https://doi.org/10.1093/eurheartj/ehu189	70	151	3
von gise (2012)	https://doi.org/10.1093/eurjhf/hfr151	69	166	5
dai (2012)	https://doi.org/10.1093/europace/eur208	74	242	6
marney (2007)	https://doi.org/10.1093/hmg/ddt614	44	170	1
smith (2011)	https://doi.org/10.1093/ndt/17.suppl_1.29	81	164	2
xin (2013)	https://doi.org/10.1096/fj.05-4642fje	250	240	2
schafer (2017)	https://doi.org/10.1096/fj.05-5129com	58	165	1
melendez (2010)	https://doi.org/10.1097/00001573-200007000-00010	467	236	2
li (2000a)	https://doi.org/10.1097/00004872-199816070-00018	233	222	2
medici (2010)	https://doi.org/10.1097/01.asn.0000060574.38107.3b	86	162	5
dai (2010)	https://doi.org/10.1097/fjc.0b013e318207a35f	324	207	6
ling (2009)	https://doi.org/10.1101/gad.1653708	41	1560	1
nishida (2004)	https://doi.org/10.1111/j.1463-1326.2007.00708.x	72	155	2
pilling (2007)	https://doi.org/10.1111/j.1474-9726.2010.00581.x	23	185	1
lijnen (2000b)	https://doi.org/10.1111/j.1523-1755.2004.00701.x	120	201	2
bujak (2009)	https://doi.org/10.1111/j.1525-139x.2008.00455.x	22	219	3
dahariya (2019)	https://doi.org/10.1111/j.1540-8167.2010.01876.x	30	224	6
bang (2014)	https://doi.org/10.1111/j.1582-4934.2012.01523.x	116	202	1
andrae (2008)	https://doi.org/10.1113/expphysiol.2005.031096	36	194	4
good (2015)	https://doi.org/10.1126/science.1089268	2	268	2
weber (2013)	https://doi.org/10.1126/science.aad3456	30	288	3
teekakirikul (2010)	https://doi.org/10.1126/scitranslmed.aai9118	53	172	1
takeda (2010)	https://doi.org/10.1128/jvi.69.11.6720-6728.1995	1	204	1
piera-velazquez (2019)	https://doi.org/10.1128/mcb.24.24.10611-10620.2004	28	182	1
siwik (2004)	https://doi.org/10.1136/ard.2008.095836	38	188	3
mizuno (2001)	https://doi.org/10.1136/heartjnl-2012-303052	244	310	3
mias (2009)	https://doi.org/10.1136/hrt.2010.205542	169	161	3
davis (2014)	https://doi.org/10.1136/jcp.49.2.149	0	211	11
nguyen (2014)	https://doi.org/10.1146/annurev.pharmtox.45.120403.095802	425	500	5
zhang (2006)	https://doi.org/10.1148/radiol.12112721	236	214	3
vetrone (2009)	https://doi.org/10.1148/radiol.14140296	135	201	3
faria (2017)	https://doi.org/10.1152/ajpendo.1995.269.4.e657	187	210	2
kanasaki (2014)	https://doi.org/10.1152/ajpheart.00023.2006	321	297	1
du (2010)	https://doi.org/10.1152/ajpheart.00108.2003	30	176	4
glassock (2009)	https://doi.org/10.1152/ajpheart.00335.2010	67	182	5
weidemann (2009a)	https://doi.org/10.1152/ajpheart.00724.2001	51	165	2
piletic (2016)	https://doi.org/10.1152/ajpheart.00937.2006	81	275	4
benetos (1997)	https://doi.org/10.1152/ajpheart.01017.2005	44	501	4
tchougounova (2005)	https://doi.org/10.1152/ajpheart.01170.2005	239	158	2
kumarswamy (2012)	https://doi.org/10.1152/ajpheart.1991.260.4.h1379	5	265	2
matsumoto (2003)	https://doi.org/10.1152/ajpregu.00825.2009	57	160	2
li (2008a)	https://doi.org/10.1152/japplphysiol.01280.2010	63	172	3
hollenberg (2004)	https://doi.org/10.1152/physrev.00021.2018	222	167	1
silvestre (1998)	https://doi.org/10.1152/physrev.1999.79.1.215	674	1090	2
huby (2015)	https://doi.org/10.1155/2015/761643	14	171	4
nevers (2015)	https://doi.org/10.1155/2017/4150705	28	163	4
yang (2006)	https://doi.org/10.1159/000485949	5	152	4
hartmann (2015)	https://doi.org/10.1161/01.atv.17.6.1152	188	169	2
silvestre (1999)	https://doi.org/10.1161/01.cir.0000016826.62813.f5	64	175	6
heymans (2005)	https://doi.org/10.1161/01.cir.0000017264.66561.3d	180	450	5
goeser (2006)	https://doi.org/10.1161/01.cir.0000020689.12472.e0	116	477	2
kvakan (2009)	https://doi.org/10.1161/01.cir.0000034511.06350.df	52	207	6
hinkel (2013)	https://doi.org/10.1161/01.cir.0000039328.33137.6c	204	188	2
swaney (2005)	https://doi.org/10.1161/01.cir.0000074041.81728.79	16	154	1
hall (2004)	https://doi.org/10.1161/01.cir.0000091405.00772.6e	111	485	2
watson (2014)	https://doi.org/10.1161/01.cir.0000101921.93016.1c	19	226	1
dobaczewski (2010)	https://doi.org/10.1161/01.cir.0000138680.89536.a9	192	213	5
crawford (1994)	https://doi.org/10.1161/01.cir.0000140973.60992.9a	220	309	5
haudek (2010)	https://doi.org/10.1161/01.cir.0000155257.33485.6d	65	378	5
benito (2011)	https://doi.org/10.1161/01.cir.0000160853.19867.61	4	151	6
luo (2017)	https://doi.org/10.1161/01.cir.0000162463.61626.3b	40	169	3
yu (2013)	https://doi.org/10.1161/01.cir.100.20.2093	154	166	2
fujisaki (1995)	https://doi.org/10.1161/01.cir.102.12.1388	289	474	2
kataoka (2002)	https://doi.org/10.1161/01.cir.102.2.246	41	154	6
baldeviano (2010)	https://doi.org/10.1161/01.cir.102.22.2700	249	724	2
ghosh (2012)	https://doi.org/10.1161/01.cir.103.6.789	78	285	5
fliegner (2010)	https://doi.org/10.1161/01.cir.104.3.286	232	189	5
suckau (2009)	https://doi.org/10.1161/01.cir.104.3.346	210	222	2
grobe (2007)	https://doi.org/10.1161/01.cir.81.1.58	4	179	5
zhao (2015b)	https://doi.org/10.1161/01.cir.83.1.26	0	539	9
westermann (2007b)	https://doi.org/10.1161/01.cir.83.5.1771	208	308	2
rocha (2002)	https://doi.org/10.1161/01.cir.83.6.1849	419	1780	2
rocha (1999)	https://doi.org/10.1161/01.cir.88.6.2849	163	328	2
mulder (1997)	https://doi.org/10.1161/01.cir.89.1.151	115	463	2
chen (2000)	https://doi.org/10.1161/01.cir.89.5.2273	142	367	2
tzanidis (2003)	https://doi.org/10.1161/01.cir.91.1.161	114	343	2
rikitake (2005)	https://doi.org/10.1161/01.cir.91.5.1450	242	194	2
li (2008b)	https://doi.org/10.1161/01.cir.92.2.175	172	263	2
bernardo (2012)	https://doi.org/10.1161/01.cir.93.10.1905	63	160	2
wynn (2008)	https://doi.org/10.1161/01.cir.96.6.1976	54	315	2
aghajanian (2019)	https://doi.org/10.1161/01.cir.98.6.535	134	248	2
travers (2016)	https://doi.org/10.1161/01.cir.99.20.2694	130	311	2
ma (2012)	https://doi.org/10.1161/01.cir.99.21.2750	81	267	2
kovacic (2012)	https://doi.org/10.1161/01.hyp.0000023182.68420.eb	189	181	2
xia (2009)	https://doi.org/10.1161/01.hyp.0000024573.17293.23	189	158	5
young (1995)	https://doi.org/10.1161/01.hyp.0000118584.33350.7d	101	225	1
samuel (2004)	https://doi.org/10.1161/01.hyp.0000193502.77417.17	148	224	2
wang (2012)	https://doi.org/10.1161/01.hyp.0000202594.82271.92	31	196	2
piccoli (2017)	https://doi.org/10.1161/01.hyp.0000215207.54689.31	26	255	1
leask (2015)	https://doi.org/10.1161/01.hyp.0000215838.48170.0b	3	219	4
henri (2016)	https://doi.org/10.1161/01.hyp.23.6.869	430	195	2
bai (2013)	https://doi.org/10.1161/01.hyp.24.1.30	266	174	2
polyakova (2004)	https://doi.org/10.1161/01.hyp.26.6.957	25	173	2
rehman (2008)	https://doi.org/10.1161/01.hyp.26.6.971	237	160	2
zhong (2010)	https://doi.org/10.1161/01.hyp.27.5.1039	206	228	2
kamato (2013)	https://doi.org/10.1161/01.hyp.28.2.269	325	164	2
lopez-andres (2012)	https://doi.org/10.1161/01.hyp.32.2.273	198	163	2
hao (1999)	https://doi.org/10.1161/01.hyp.33.1.232	108	270	2
rajesh (2010)	https://doi.org/10.1161/01.hyp.33.4.981	130	199	2
burstein (2008a)	https://doi.org/10.1161/01.res.0000084382.64418.bc	59	184	6
cufi (2010)	https://doi.org/10.1161/01.res.0000129579.59664.9d	127	409	6
gyoengyoesi (2017)	https://doi.org/10.1161/01.res.0000187457.24338.3d	74	598	1
weber (2001)	https://doi.org/10.1161/01.res.0000241482.19382.c6	11	217	3
zhou (2017)	https://doi.org/10.1161/01.res.65.3.657	87	316	2
o'hanlon (2010)	https://doi.org/10.1161/01.res.69.2.483	67	231	2
popovic (2008)	https://doi.org/10.1161/01.res.69.5.1185	46	345	2
picano (1990)	https://doi.org/10.1161/01.res.74.4.727	192	202	2
flett (2010)	https://doi.org/10.1161/01.res.86.5.571	75	200	6
mewton (2011)	https://doi.org/10.1161/atvbaha.109.189480	66	186	1
sibley (2012)	https://doi.org/10.1161/atvbaha.111.234286	156	228	1
gonzalez (2018)	https://doi.org/10.1161/circheartfailure.108.768119	260	220	3
mohammed (2015)	https://doi.org/10.1161/circheartfailure.112.000129	50	151	5
kuwahara (2004)	https://doi.org/10.1161/circheartfailure.112.967026	72	155	3
jellis (2010)	https://doi.org/10.1161/circheartfailure.112.971168	79	304	5
weber (1989)	https://doi.org/10.1161/circheartfailure.114.001785	13	193	5
lopez (2010)	https://doi.org/10.1161/circheartfailure.115.002225	37	152	1
brilla (1996)	https://doi.org/10.1161/circheartfailure.115.002314	0	187	12
benjamin (1989)	https://doi.org/10.1161/circimaging.108.842096	205	191	3
izawa (2005)	https://doi.org/10.1161/circimaging.112.000192	386	264	3
olivotto (2012)	https://doi.org/10.1161/circimaging.112.000333	354	154	3
lopez (2015)	https://doi.org/10.1161/circresaha.107.157677	46	164	1
wilson (2011)	https://doi.org/10.1161/circresaha.109.202176	87	301	4
watkins (2011)	https://doi.org/10.1161/circresaha.109.206771	234	236	6
tzelepis (2007)	https://doi.org/10.1161/circresaha.109.213157	27	203	1
herrmann (2011)	https://doi.org/10.1161/circresaha.109.216101	177	255	1
lopez (2001)	https://doi.org/10.1161/circresaha.110.217737	194	516	1
gradman (2006)	https://doi.org/10.1161/circresaha.110.231910	242	164	1
brilla (1992a)	https://doi.org/10.1161/circresaha.110.235531	132	222	1
brilla (1993a)	https://doi.org/10.1161/circresaha.111.259960	233	255	1
querejeta (2004)	https://doi.org/10.1161/circresaha.115.306565	790	763	1
brilla (1992b)	https://doi.org/10.1161/circresaha.116.305381	275	236	1
brilla (2000)	https://doi.org/10.1161/circresaha.117.310624	20	197	1
brilla (1993b)	https://doi.org/10.1161/circresaha.117.311586	84	668	4
ntusi (2014)	https://doi.org/10.1161/circulationaha.104.500447	31	528	4
numaguchi (1995)	https://doi.org/10.1161/circulationaha.104.516963	78	220	5
weber (1993)	https://doi.org/10.1161/circulationaha.105.532614	18	318	6
japp (2016)	https://doi.org/10.1161/circulationaha.105.541268	7	214	1
iles (2011)	https://doi.org/10.1161/circulationaha.105.548727	107	377	3
maron (2008)	https://doi.org/10.1161/circulationaha.105.568402	22	164	3
querejeta (2000)	https://doi.org/10.1161/circulationaha.105.571653	234	183	2
azevedo (2010)	https://doi.org/10.1161/circulationaha.105.573865	106	312	5
lindsay (2002)	https://doi.org/10.1161/circulationaha.105.584623	44	168	1
bernatova (2002)	https://doi.org/10.1161/circulationaha.106.624320	142	171	6
ho (2013)	https://doi.org/10.1161/circulationaha.106.635664	17	177	1
muller (1997)	https://doi.org/10.1161/circulationaha.106.657023	103	246	3
mark (2006)	https://doi.org/10.1161/circulationaha.107.748053	165	201	6
iles (2008)	https://doi.org/10.1161/circulationaha.108.769984	63	231	4
dweck (2011)	https://doi.org/10.1161/circulationaha.108.783852	49	156	4
liu (2013)	https://doi.org/10.1161/circulationaha.108.794529	25	347	3
rochitte (2005)	https://doi.org/10.1161/circulationaha.108.811877	164	695	6
weidemann (2009b)	https://doi.org/10.1161/circulationaha.108.822403	40	327	1
adabag (2008)	https://doi.org/10.1161/circulationaha.108.823799	3	168	1
fang (2004)	https://doi.org/10.1161/circulationaha.108.832782	49	232	5
ho (2010)	https://doi.org/10.1161/circulationaha.108.847772	72	504	3
varnava (2001)	https://doi.org/10.1161/circulationaha.109.930636	198	643	3
siepen (2015)	https://doi.org/10.1161/circulationaha.110.938217	123	276	1
haaf (2016)	https://doi.org/10.1161/circulationaha.110.938282	88	305	6
babu-narayan (2005)	https://doi.org/10.1161/circulationaha.110.955369	107	327	4
matkovich (2010)	https://doi.org/10.1161/circulationaha.110.982777	17	556	1
bayes-genis (2014)	https://doi.org/10.1161/circulationaha.111.040352	270	269	1
huentelman (2005)	https://doi.org/10.1161/circulationaha.111.089409	347	350	3
venteclef (2015)	https://doi.org/10.1161/circulationaha.112.094524	108	244	4
weng (2016)	https://doi.org/10.1161/circulationaha.113.001904	57	220	4
weber (1991)	https://doi.org/10.1161/circulationaha.113.007094	233	531	3
kellman (2012b)	https://doi.org/10.1161/circulationaha.114.009625	53	440	5
schelbert (2011)	https://doi.org/10.1161/circulationaha.114.011079	40	169	1
kawel-boehm (2015)	https://doi.org/10.1161/circulationaha.115.016291	4	264	3
messroghli (2017)	https://doi.org/10.1161/circulationaha.115.017443	6	212	3
chin (2017)	https://doi.org/10.1161/circulationaha.115.018174	157	151	1
shai (2002)	https://doi.org/10.1161/circulationaha.115.018226	11	179	4
maron (2012)	https://doi.org/10.1161/circulationaha.115.020143	10	172	1
hachulla (2009)	https://doi.org/10.1161/circulationaha.116.021884	63	538	5
diez (2002)	https://doi.org/10.1161/circulationaha.116.024545	8	434	1
moon (2003)	https://doi.org/10.1161/hc2901.091399	4	465	5
treibel (2018)	https://doi.org/10.1161/hc3401.093154	74	289	2
chan (2014)	https://doi.org/10.1161/hc4601.099402	208	544	6
green (2012)	https://doi.org/10.1161/hh0402.105790	12	219	1
wong (2012)	https://doi.org/10.1161/hy0202.103271	40	162	2
chin (2014)	https://doi.org/10.1161/hypertensionaha.109.131110	168	230	2
gourdie (2016)	https://doi.org/10.1161/hypertensionaha.109.148635	48	296	1
sen-chowdhry (2008)	https://doi.org/10.1161/hypertensionaha.113.01060	43	303	2
campbell (1997)	https://doi.org/10.1161/jaha.113.000078	163	202	4
chow (2014)	https://doi.org/10.1164/rccm.200912-1840oc	12	183	4
manabe (2011)	https://doi.org/10.1172/jci117269	57	391	2
broberg (2010)	https://doi.org/10.1172/jci118092	104	219	2
bull (2013)	https://doi.org/10.1172/jci200213265	6	252	5
bell (1995)	https://doi.org/10.1172/jci200316290	36	159	1
taylor (2016)	https://doi.org/10.1172/jci200319137	16	253	4
disertori (2016)	https://doi.org/10.1172/jci31044	207	646	5
lester (2008)	https://doi.org/10.1172/jci37662	6	205	1
van linthout (2014)	https://doi.org/10.1172/jci38022	9	288	4
jun (2018)	https://doi.org/10.1172/jci40295	104	290	1
tham (2013)	https://doi.org/10.1172/jci42028	173	304	1
ugander (2012)	https://doi.org/10.1172/jci44824	222	251	1
schieffer (1994)	https://doi.org/10.1172/jci59327	90	300	4
lombes (1995)	https://doi.org/10.1172/jci70577	84	656	4
la gerche (2012)	https://doi.org/10.1172/jci74783	169	375	1
struthers (2004)	https://doi.org/10.1172/jci7605	9	257	4
dong (2018)	https://doi.org/10.1172/jci93563	134	155	1
schulz-menger (2013)	https://doi.org/10.1172/jci94753	189	395	1
baguet (2012)	https://doi.org/10.1186/1532-429x-13-16	265	170	3
tallquist (2017)	https://doi.org/10.1186/1532-429x-14-13	376	180	3
chen (2003)	https://doi.org/10.1186/1532-429x-14-63	165	256	3
de jong (2011)	https://doi.org/10.1186/1532-429x-14-64	110	184	3
taniyama (2000)	https://doi.org/10.1186/1532-429x-15-35	200	768	3
conrad (1995)	https://doi.org/10.1186/1532-429x-15-48	131	155	3
sun (1997)	https://doi.org/10.1186/1532-429x-16-2	320	434	3
baudino (2006)	https://doi.org/10.1186/1532-429x-16-21	196	160	3
green (2016)	https://doi.org/10.1186/s12933-019-0816-2	19	220	4
taunk (2015)	https://doi.org/10.1186/s12968-015-0111-7	188	452	3
huynh (2014)	https://doi.org/10.1186/s12968-016-0308-4	192	351	3
curigliano (2016)	https://doi.org/10.1186/s12968-017-0389-8	330	682	3
hu (2003)	https://doi.org/10.1186/s40425-016-0152-y	4	301	1
oudit (2003)	https://doi.org/10.1210/en.141.10.3871	187	386	2
burstein (2008b)	https://doi.org/10.1210/en.2002-220120	64	257	2
aneja (2008)	https://doi.org/10.1210/en.2004-0209	79	229	1
london (2002)	https://doi.org/10.1210/er.2003-0012	217	687	4
carlson (1991)	https://doi.org/10.1253/circj.cj-11-1184	72	172	1
asbun (2006)	https://doi.org/10.1371/journal.pone.0035144	59	189	1
sun (1994)	https://doi.org/10.1371/journal.pone.0088685	8	296	4
lancellotti (2013)	https://doi.org/10.1378/chest.99.3.538	27	150	3
marwick (2018)	https://doi.org/10.1681/asn.2005111196	52	150	2
sabbah (1991)	https://doi.org/10.1681/asn.2009060609	58	194	5
borbely (2005)	https://doi.org/10.2215/cjn.04860709	40	244	3
abel (1999)	https://doi.org/10.2337/db06-1163	47	199	4
li (2000b)	https://doi.org/10.2337/db08-0805	27	253	4
roujol (2014)	https://doi.org/10.2337/db13-1029	61	254	1
mitsnefes (2010)	https://doi.org/10.2337/diabetes.51.9.2709	75	155	4
nagaya (2005)	https://doi.org/10.2337/diacare.18.5.708	51	188	4
nakada (2017)	https://doi.org/10.3109/08977194.2011.595714	293	699	1
jaworski (2013)	https://doi.org/10.3322/caac.21341	20	294	3
milroy (1996)	https://doi.org/10.3389/fonc.2015.00039	39	166	3
wanner (2016)	https://doi.org/10.3389/fphar.2015.00276	28	169	1
diez (1995)	https://doi.org/10.3892/ijmm.2017.3311	6	167	6
lindman (2016)	https://doi.org/10.4049/jimmunol.179.6.4035	43	167	1
organ (2016)	https://doi.org/10.4161/cc.9.22.14048	35	177	1
koitabashi (2011)		215	204	2
izumiya (2006)		470	288	1
o'keefe (2012)		12	193	2
assomull (2006)		90	220	2
villarreal (1993)		3	377	7
heinzerling (2016)		144	275	2
tandri (2005)		273	408	2
tsutamoto (2001)		148	271	5
lim (2001)		3	272	4

## Sheet: Authors
Authors	Total Link Strength	Avg. citations	Cluster
aizawa, y	26285	23.64	3
akoum, n	20652	106.692	2
amann, k	5690	43.16	3
aquaro, gd	46102	31.1538	2
barison, a	43327	38.6087	2
bax, jj	51992	23.6923	2
bayes-genis, a	25633	35.3333	3
bluemke, da	118959	67.0656	2
boehm, m	48427	60.1081	3
brilla, c	64813	156.405	3
brown, l	11093	45.0769	3
butler, j	76262	51.8571	2
cai, l	30965	38.5714	1
cao, y	49647	18.4865	2
chen, b	25370	24.3636	2
chen, c	74653	24.8679	1
chen, f	30018	20.4348	1
chen, g	37607	16.7778	1
chen, h	116454	15.5128	1
chen, j	158346	28.7603	1
chen, k	26275	15.7391	1
chen, l	115850	19.3902	1
chen, m	55503	19.9	1
chen, p	30798	23.6	1
chen, q	60371	24.4	1
chen, r	42737	24.5172	1
chen, s	116616	28.6667	1
chen, w	67639	30.7209	1
chen, x	208576	16.8264	1
chen, y	296404	18.3545	1
chen, yj	33673	15.5909	1
chen, z	102527	23.5345	1
cheng, j	35322	39.8	1
cheng, y	46028	22.3448	1
connelly, ka	29221	28.4091	3
cook, sa	52897	78.8571	2
de boer, ra	67691	41.5122	3
delcayre, c	42024	82.3548	3
delgado, v	50359	25.3514	2
diez, j	284086	68.787	3
dixon, imc	59803	24.9565	1
dong, x	24607	19.8	1
dong, y	44334	17.6562	1
du, j	70537	47.1887	1
du, xj	62045	53.2286	4
du, y	49689	31.8667	1
dweck, mr	75870	72.9333	2
ertl, g	24470	83.625	2
fan, x	34905	9.1905	1
fan, z	44268	15.5	2
fang, l	36954	25.619	2
feng, j	41826	13.7727	1
feng, y	44732	31.76	1
frangogiannis, ng	187144	148.875	1
frohlich, e	17356	45.7	3
fu, y	33886	22.5769	1
funder, j	14024	75.8095	3
gao, f	32255	30.7778	1
gao, j	39052	19.52	1
gao, l	51369	13.5152	1
gao, x	71917	26.5882	1
gao, y	77840	16.88	1
ge, j	49326	14.375	1
gonzalez, a	233295	69.6875	3
greenwood, jp	41969	30.2963	2
greiser, a	55774	53.875	2
gu, y	31051	49.125	1
guo, h	31631	16.3333	1
guo, j	57617	18.0312	1
guo, l	35078	11.1304	1
guo, x	50496	15.9259	1
guo, y	90184	16.5902	1
guo, z	37508	13.3571	1
hajjar, rj	32781	38.95	1
han, j	45313	25.5	2
han, x	55729	12.8	1
han, y	54147	27.9429	2
he, j	41935	24.1379	1
he, l	25075	16.6	1
he, x	33048	16.6207	1
he, y	76634	20.8913	1
hori, m	17509	78.0952	3
hu, j	71761	8.9535	1
hu, k	24287	26.6667	2
hu, s	33244	21.0476	1
hu, x	64877	22.9302	1
hu, y	39457	21.2692	1
hu, z	26645	34.9048	1
huang, c	43664	19.7353	1
huang, cy	26121	15.7353	1
huang, h	24920	15.5	1
huang, j	46767	12.6744	1
huang, l	44922	19.0312	1
huang, s	47654	10.24	1
huang, w	31553	31.4615	1
huang, x	81990	16.3659	1
huang, y	73347	17.1034	1
jaisser, f	48950	33.7857	3
jerosch-herold, m	79888	59.7436	2
jiang, h	45850	17.7619	1
jiang, j	45842	20.1923	1
jiang, l	33572	18.95	2
jiang, m	31626	17.44	2
jiang, w	39565	13.6364	1
jiang, x	52811	14.3871	1
jiang, y	59330	20.1795	1
kalman, jm	33521	61.76	2
kandolf, r	21542	43.95	2
kao, yh	34141	13.4762	1
katus, ha	29948	51.7826	2
kaye, dm	48441	101.63	2
kellman, p	79856	137.036	2
kelly, dj	35061	52	3
kim, j	32569	24.5	2
kim, yj	43847	20.2963	2
kiriazis, h	68940	50.7714	4
kistler, pm	31047	55.8	2
klingel, k	39631	30.4706	2
kobayashi, y	11916	12.2857	2
kodama, m	28348	22.8276	3
komuro, i	31480	38.9355	3
kong, x	42591	15.7727	1
kramer, cm	46772	94.8095	2
krum, h	27509	65.5	3
kwong, ry	53675	48.2273	2
li, b	79152	16.1961	1
li, c	156632	20.4158	1
li, d	83783	30.7258	1
li, f	41514	15.5	1
li, g	108872	11.4789	1
li, h	215057	21.0486	1
li, j	276472	21.7143	1
li, l	227010	21.1667	1
li, m	95923	11.4306	1
li, n	70954	39.1379	1
li, p	81816	21.4667	1
li, q	64490	16.3594	1
li, r	69918	16.1136	1
li, s	96724	10.9277	1
li, t	63829	17.2326	1
li, w	140410	18.3125	1
li, x	330875	20.719	1
li, y	459824	23.345	1
li, z	195742	20.3669	1
liang, h	35294	36	1
liao, y	25369	29.15	1
lima, jac	101009	59.1875	2
lin, h	17965	24.65	1
lin, j	36141	22.3636	1
lin, x	40724	16.6429	1
lin, yh	38147	22.0606	3
liu, b	65750	19.3958	1
liu, c	101390	19.0735	1
liu, cy	50542	70.7143	2
liu, d	56216	16.2174	2
liu, f	36696	22.4706	1
liu, g	39441	20.4091	1
liu, h	92586	13.0274	1
liu, j	238609	16.3106	1
liu, k	46442	23.5	1
liu, l	91203	17	1
liu, m	71735	15.8654	1
liu, p	61321	32.2667	1
liu, q	113752	15.0702	1
liu, r	37757	28.8571	1
liu, s	124903	30.8831	2
liu, t	91601	17.6786	1
liu, w	74638	18.6607	1
liu, x	258094	18.565	1
liu, y	286212	16.9171	1
liu, z	121816	13.2262	1
lombardi, m	29017	42.1364	2
lopez, b	184175	78.8971	3
lopez-andres, n	36469	35.0435	3
lu, j	30312	12.44	1
lu, l	47244	31.9355	1
lu, m	53306	21.7273	2
lu, q	36427	17.8	4
lu, x	36638	10.2222	1
lu, y	114430	42.4333	1
lu, z	22935	49.05	1
ma, j	66873	24.383	1
ma, l	76234	22.375	1
ma, m	28590	22	3
ma, s	34482	22.0833	1
ma, x	54744	22.3235	2
ma, y	50000	17.5	1
manning, wj	38212	75.4091	2
mao, y	31403	10.85	1
maron, bj	31886	70.913	2
maron, ms	45788	76.2593	2
marrouche, nf	33074	102.538	2
marsan, na	24346	21.9048	2
martinez-martinez, e	26432	23.3182	3
masuyama, t	17045	49	3
matsuoka, h	6533	30.2	3
mavrogeni, s	24707	13.8571	2
mccann, gp	31268	24.4762	2
mcmullen, jr	49916	141.682	4
meloni, a	22010	15.381	2
miyagawa, s	13693	25.3636	3
molkentin, jd	45101	101.3	1
mont, l	26857	65.1923	2
moon, jc	109333	90.8542	2
murohara, t	29040	34.7931	3
nakamura, t	18751	40.95	3
nattel, s	51560	145	3
neilan, tg	41014	42.4286	2
neubauer, s	65331	58.5333	2
olivotto, i	32239	59.3	2
oudit, gy	25576	44.1481	2
pennell, dj	50345	124.515	2
pepe, a	23871	17.8696	2
pibarot, p	34364	54.037	2
pieske, b	41696	27.3913	3
plein, s	54760	67.1515	2
positano, v	20123	18.85	2
prasad, sk	89523	92.25	2
qi, x	30694	38	1
qi, y	22289	49.8182	1
querejeta, r	64724	114.154	3
ravassa, s	98089	32.6552	3
ren, j	38506	35.4667	1
ritchie, rh	42024	48.3182	4
rochitte, ce	24672	39.4348	2
rossignol, p	36042	26.24	3
saito, y	17553	49.2857	3
sakata, y	25094	43.08	3
samuel, cs	55626	40.92	4
sanders, p	26815	49.4348	2
sawa, y	15381	22.0303	3
schelbert, eb	142419	74.9143	2
shah, sj	39252	55.5833	2
sharma, s	7903	50.1905	2
shen, j	31172	12	1
shen, y	28647	13.15	1
shi, h	45572	22.4	2
shi, j	37533	25.2083	1
shi, kh	29959	30.2273	1
shi, y	39797	44.931	1
song, j	49991	16.9643	1
song, x	36916	17.4286	1
song, y	54072	23.2051	2
sowers, jr	26781	79.7391	3
su, y	39552	22.5333	4
sun, h	34593	29.6296	1
sun, j	63965	13.9535	2
sun, l	49108	26.1935	1
sun, m	26144	16.4762	1
sun, x	63846	23	1
sun, y	125487	40.1531	3
sun, z	44447	11.0323	2
suzuki, k	24047	36.7273	3
swynghedauw, b	22584	129.454	3
takahashi, n	15503	30.8	3
takahashi, t	21380	32.1905	3
tan, y	32460	24.4091	1
tang, qz	63213	33.04	1
tang, y	68954	17.102	1
tao, h	37506	25.6897	1
taylor, aj	71280	108.382	2
thum, t	80893	84.1333	1
tian, j	38708	19.2759	1
treibel, ta	53815	39.875	2
tschoepe, c	57390	63.8125	3
ugander, m	54761	101.7	2
van linthout, s	31173	58.619	3
wang, b	72247	27.7083	1
wang, c	115135	19.1039	1
wang, d	69408	18.3077	1
wang, dw	37519	12.45	1
wang, f	74211	20.0392	1
wang, h	154770	15.1695	1
wang, j	324975	18.9954	1
wang, k	52111	15.4571	1
wang, l	254360	18.586	1
wang, m	91803	15.35	1
wang, p	71336	15.7317	1
wang, q	163167	18.2737	1
wang, r	73868	13.4878	1
wang, s	150606	16.0865	1
wang, t	52654	23.1	1
wang, w	141010	19.8119	1
wang, x	328994	18.1481	1
wang, y	452174	18.7608	1
wang, z	173339	21	1
wanner, c	18129	71.125	2
watanabe, k	33462	23.6571	3
weber, k	102493	137.507	3
wei, y	52034	33.3824	1
weidemann, f	30551	70.5	2
westermann, d	40016	76.9	3
wu, c	41087	21.5	2
wu, d	31157	33.4091	1
wu, g	35392	16.4167	1
wu, h	75598	16.4783	1
wu, j	111232	15.4872	1
wu, l	24200	11.96	1
wu, m	51519	14.9677	1
wu, q	37783	18.3571	1
wu, r	39364	7.9259	2
wu, s	33665	10.3846	1
wu, vc	28218	18.32	3
wu, w	34590	21.1429	1
wu, x	81599	10.3273	1
wu, y	126037	17.2128	1
wu, z	45799	13.1795	1
xiao, h	50454	23	1
xiao, j	54436	26.6111	1
xiao, y	55951	16.7241	1
xie, j	52499	33.125	1
xie, l	51011	24.5769	1
xie, y	65003	17.1111	1
xu, b	36140	26.6087	1
xu, c	48867	22.6129	1
xu, d	26279	17.1154	1
xu, h	62965	21.7872	1
xu, j	123614	17.8101	1
xu, l	88408	15.6667	1
xu, m	61072	19.05	1
xu, q	43436	22.6296	1
xu, s	40298	31	1
xu, w	34427	31.9167	1
xu, x	93426	28.2742	1
xu, y	145951	18.6598	1
xu, z	35754	20.087	1
yamamoto, k	23351	42.1724	3
yan, j	16886	27.55	1
yan, l	19834	20.8095	1
yan, x	30255	20.9	2
yan, y	23325	13.2174	1
yang, b	78784	41.619	1
yang, c	42042	13.1212	1
yang, d	34287	17.0385	1
yang, f	45197	28.4516	1
yang, g	24697	13.4762	2
yang, h	49367	14.7429	1
yang, j	143236	15.8252	1
yang, jj	31267	35.0476	1
yang, l	42700	17.7714	1
yang, m	42798	17.0968	1
yang, p	25748	25.3182	1
yang, q	55445	13.0789	1
yang, s	45510	14.2727	1
yang, w	60493	15.0833	1
yang, x	99294	19.9412	1
yang, y	158162	14.4151	1
yang, z	95904	23.2	1
yao, y	44897	11	1
ye, j	43578	16.8571	1
yin, x	26122	66.25	2
young, mj	31845	43.24	3
yu, b	28526	27.9	1
yu, h	30049	15.5	1
yu, j	61910	9.3056	1
yu, l	32317	29.2692	1
yu, s	34517	12.5312	2
yu, x	37169	42.9259	1
yu, y	97920	19.8462	1
yuan, j	48900	17.7273	2
yuan, y	55537	24.875	1
zannad, f	71557	75.0789	3
zhang, b	72727	17.12	1
zhang, c	146947	19.9375	1
zhang, d	58952	26.5854	1
zhang, f	45956	15.6429	1
zhang, g	67415	12.6136	1
zhang, h	164364	17.4951	1
zhang, j	275795	22.6597	1
zhang, k	34019	14.4444	1
zhang, l	222063	17.6054	1
zhang, m	122149	20.022	1
zhang, n	54322	22.1935	1
zhang, p	39435	27.76	1
zhang, q	124452	13.125	1
zhang, r	60592	17.0244	1
zhang, s	112086	23.7284	1
zhang, t	32220	26.12	2
zhang, w	126395	14.9111	1
zhang, x	262899	18.6416	1
zhang, y	564914	23.397	1
zhang, z	89174	18.6164	1
zhao, d	34056	31.619	1
zhao, h	62086	14.0952	1
zhao, j	80614	13.1754	1
zhao, l	59644	17.3	2
zhao, m	54086	12.1034	1
zhao, q	49400	17.0714	1
zhao, s	88268	28.0943	2
zhao, w	28200	29.2857	3
zhao, x	106220	21.2286	1
zhao, y	123872	21.4865	1
zhao, z	37367	12.7407	1
zheng, j	22285	20.1	2
zheng, x	30391	33.5714	1
zheng, y	40433	24.2414	1
zhou, b	33931	52.1818	1
zhou, g	41173	35.8182	3
zhou, h	95840	18.2931	1
zhou, j	54240	7.975	1
zhou, l	42395	18.3448	1
zhou, q	32658	15.1154	1
zhou, x	80487	18.4545	1
zhou, y	131782	27.25	1
zhou, z	36641	14.5909	2
zhu, h	57889	26.1892	1
zhu, j	56163	15.4324	1
zhu, l	44064	11.125	1
zhu, m	27867	11.7	1
zhu, w	37813	30.1481	1
zhu, x	37518	11.0714	1
zhu, y	71902	18.7222	1
zile, mr	28816	68.6364	3
zou, y	32630	26.1923	1
